# Supplementary material for: DNA methylation pattern changes upon long-term culture and aging of human mesenchymal stromal cells
Source: Aging Cell. 2010 Feb;9(1):54–63. doi: 10.1111/j.1474-9726.2009.00535.x (PMC2814091; doi:10.1111/j.1474-9726.2009.00535.x)
Supplement: Supplementary file 5 [file ace0009-0054-SD5.xls]

## Sheet: Tabelle1
Table S1. Differentially methylated CpGs upon long-term culture
Target_ID	Top genomic sequence	gene symbol	gene name	mean methylation at P2 (%)	mean methylation at Px (%)	differential methylation (%)	T-test
cg04245402	CCCTGGATCCCAAGTGCCGCCAGGCAAGCAGACCCCGCCCACAGACACATGACGCTCCCA[CG]CCAAATGTGGATCCAACCGCCCCACACAGGATCCCCGCCCGGCCCGGCCCGGGGCGCCCC	C19orf21	hypothetical protein LOC126353	38.9798	76.0464	37.0665	0.000108772
cg11394785	CGTTCCCCAGCTCGCCTTCACACACAGCCCGTGCCACCACACCGACGGTACCATGAAGGA[CG]AGGTAGCTCTACTGGCTGCTGTCACCCTCCTGGGAGTCCTGCTGCAAGGTGGGCTGGTTC	LTC4S	leukotriene C4 synthase isoform 1	30.4684	62.7549	32.2865	9.18137e-06
cg26924825	CTCCTCAATGTGCTCTTCCCCCCGCACACCACGCCCAAGGCTGAGCTCAGTAACCACACA[CG]GCCCGTCATCCTCGGTAAGCCCCCACCAGGCCCCTGATGCACCACGCCAGACCCTGGGGA	LCAT	lecithin-cholesterol acyltransferase precursor	26.5143	57.0209	30.5066	0.000145641
cg01767116	GAATCTTTTGCTCCACCCTTACTAGGAAGAAACCTGTTGCGTGTGGAGAGCTAAGGGTGA[CG]GTTGTGAGTTGTGAGCAGAGTCCATGGCTGCTGCCTCATTCCTGTTATTTTTGTGCCATA	FBXL22	hypothetical protein LOC283807	44.8669	73.3026	28.4357	2.47069e-05
cg15154229	CCAGCCAGGACTCTGCCTGCCCACACCCTAAAGCTGCGGTTCTGTTTGCCCACTGGGTAG[CG]GAGAAGGAGCCAGGACTCCAAGCAGCCACTCCTGCTGGGGCCTCATTCCAGGCGTCTCCT	CPA1	pancreatic carboxypeptidase A1 precursor	40.2334	68.403	28.1696	2.23346e-05
cg27016494	CCAGCTCGGCGCGTTCCGGCAAGGCGAGGTACTGAGTCTTCTGAAACCTTCTCTGTAATG[CG]GCCAGCTGAAAGCTGGAATAAATAGTCCTGGGTTTACGAACTTTCTTTGGTTTGCCATTC	DLX5	distal-less homeo box 5	46.157	72.4293	26.2723	0.000507141
cg13870494	CTCCCATTAATCAATCTATCATGGCTCTTTGGAGAGAAGGAATGCCCCCATTTCACCGGA[CG]GAGGGAATGCTGAGCACCAGGCATGCCAGACATTCCACCGGCTAAAAAAAGTGGGGGTGG	MAMDC2	MAM domain containing 2	12.2367	37.56	25.3233	0.000881503
cg24888049	AGCATTGCTGGTTCTATTTAATGGACATGAGATAATGTTAGAGGTTTTAAAGTGATTAAA[CG]TGCAGACTATGCAAACCAGGCCCAGTCTCCAGTGTGGTACCGTTGCTCCTGCATCGCAGC	FES	V-FES feline sarcoma viral/V-FPS fujinami avian sarcoma viral oncogene homolog	35.408	60.5043	25.0963	0.00224495
cg07436807	GCATTCCACTGGTCTGCTCATGAAACGGGAGGCGGTTCAGCCGCCTGTGGGAGATAAACA[CG]CCAAGCCTTCAGAACAACTGCAGAAATGCCCAGAGACACTGAGCTAGGGTAATGGGCAGA	ACTA2	alpha 2 actin	56.509	80.486	23.977	0.0075809
cg18873386	GAAAAGCGGGATAGCCTCTGATTAATTCCTACTCTGTTCATTCAGATAGTTTGTGCAAAG[CG]CTTCCTACAACACTGCTTTCTCCTTGGCATCTGGGATTCAGCTCTTGCGGTCGTTGCTTC	DLX5	distal-less homeo box 5	42.1612	65.555	23.3938	0.0153112
cg08722122	CTGTTTTCCCATCTGTAAATGGGGGATAATAGTGCTTTTCACATAGAGTTGAGGCGTCAA[CG]AGGGCCTAGCGCATAGTTAACACTTAGTAAATACAAGCCGGTTTTATTATAAGGTCAGCC	FGFR1	fibroblast growth factor receptor 1 isoform 1 precursor	35.2693	58.6516	23.3822	0.0212539
cg09813840	GCTGGAGGTCCCCATGGGCCAAGGGCCTGCCTTATAGCTGCTGGCAGGCCCGGGTAGGAC[CG]CCAGGCCCTTCTTGAGCTGCAGCACCTGGGGAGGGCAAACTGAGGCTCCTCCGACTCAAG	SELPLG	selectin P ligand	36.5246	59.8419	23.3173	8.86264e-05
cg21008828	AGGGGTGCCTCCATGCTATATGCTCTGCATGGTGCAGTCAACACACAAGTCCTCAAAACA[CG]TCCCACAGAAGGGAAGAGGGCAGCGTGGGATTAACAGAACCTTATCTTGTAACCCTGTTG	TNK2	tyrosine kinase; non-receptor; 2 isoform 2	13.8467	37.019	23.1723	0.0050049
cg19466563	TCCACGCCACCAGAATTAGCTCTTTCCCTTTTGGTTTGCAAGCACTGCCTGTAAAGCCCT[CG]CATGAGAGGCCAGCCTGCTAGGGAAATCCAGGAATCTGCAACAAAAACGATGACAGTCTG	SPARCL1	SPARC-like 1	16.5031	39.3934	22.8903	0.000423502
cg02516189	GGGCCGCGGAGCCTCTGGGAGATGCTGCCCGGGGCTGCAGGGAGGGAGGAGCACGCCGGA[CG]CCTGTGCACTTCCTGATGGGTTCTGCTTAACTCCACAGTCCCGCCAGTCCTCCCACAGGG	CARD9	caspase recruitment domain protein 9	33.0742	55.8792	22.805	0.00020588
cg04268405	TGACGTTACGTACTGGAAGTCCCAGGAGGAATGCCCAGCAAGTGGAATCCAAGACGTTCT[CG]CCTTCTCGGGGACAGGGCCATCACCAGGATTCGGAAAGGAACAGGGAGGTTCGGTTTGTG	CHST3	carbohydrate (chondroitin 6) sulfotransferase 3	16.8901	39.501	22.6109	0.000460777
cg20289911	CCAGCTGGGCCACCTCCAGAGCCACACCAGGCCCTGAGCTATTTCTGGAGGCCTCCCAGA[CG]CTGGTGCCCTGGCCTGCCCAGGAGTCAGCCTTGCTCAGGGTGGCCTTGCACTAACATTAG	C20orf55	hypothetical protein LOC83541	33.5844	56.1722	22.5878	0.0103348
cg07005767	AGAACACCATCAGGGCAAAGGCGCCACATCTTGGCAAGAAATGCTTCACATAGTTTCCAT[CG]TCACTAAGCTCTCCTTCCCACCCCGCACCCTGCTTCTATTTAAATCCCAGGCACTCCACT	ABRA	striated muscle activator of Rho-dependent signaling	50.2145	72.1683	21.9539	0.00107278
cg05439368	CTAGCTCCTGCCTAGCTGTCCAGACTTAATGACCACAGCTCTTTCCCCAGTGTTTGGGAT[CG]CCCAAATATGTCACGCTTCTGCAGCTTTGTATATGTTGTCCCTTCGGATGGGAGTTTCCC	RNF36	ring finger protein 36 isoform b	26.5946	48.4411	21.8465	0.00661466
cg26207503	CTACCCAGGCCAACAGGCGTCTGCCCTTGTTAATTACCGGAGCGACAGACTAGGGAGCTC[CG]CCCGGGATTTGCCCATCGGCGGAGGCGCCAGGCTCCCGTTTCTCCCCATCCCTCTCGCTG	MYF5	myogenic factor 5	32.237	54.005	21.768	0.000562853
cg15238200	CCTGTCTCTTGGTGACCAGACATTTCCATCTCGCTGTTTACTTTAAAAGAACCAAAATTA[CG]TGTAGCCCAGAGAAGGGAGACACCCCAGTCTGGCAAGTGTCCGAAACCCAGCTCCAGGAA	TRIM65	tripartite motif-containing 65	65.2531	86.8045	21.5514	0.000334965
cg14182690	CGCGGTGAGTAACAATAGCCCAGGGCCCTGGGTGGGGAGCTGTGGCCAGGCCCCGGACCA[CG]TCCCTCCACTGACCGCCCTGGCTGCCCTCAAGCGCACAGCCTGTCCGCCTAAATCCGCTG	RUNX3	runt-related transcription factor 3 isoform 2	37.1289	58.5545	21.4256	0.008318
cg19393006	CCATTTCACAGAGGAAGAAACTGAGGCTTGGAGGACTTAAAGCCTTGTTTCAGCAGGAAA[CG]GAATAAGGCGTTCTGATTTTCAAGCTGTCTCCTATTAGGGCTGGTTTCCCCTAGATGTCA	TSC1	tuberous sclerosis 1 protein isoform 1	37.9526	59.3601	21.4075	1.25469e-05
cg06851207	CACCTATGGCTGCACCCACTGACTGTATTATCCTCTGCCCCACCTGTTGGATTCACCCAA[CG]CAACTCTTGGGAGACACTAGAAATCAAGAAAGGAGGAAAACGAGGCTTTAATCTTCTTGG	FLJ10781	hypothetical protein LOC55228	37.2339	58.1491	20.9153	0.00248239
cg17258195	CGCCGCTGGCCCTGGAGCCCTCCTCCCCACTGGCTTACCTTCAAGCTACTCTTAGTCAAG[CG]GAGCCTCTTCTAAGGTGGAACCAAAAAGCAACAGAGGACCTTAGCCCTGAGAGTCTGCAG	ISLR	immunoglobulin superfamily containing leucine-rich repeat	37.7865	58.7015	20.9151	0.00036841
cg15645309	TCTGTAGGTCTTTTCCCAGATATGTATTTTTCTCTCTAACTTCTAACTCGCTGAAGTTTC[CG]CCCATGTGACTTCCAGCGTGAGTTACCAGAAACCACAAGAGAGAGAGAGAGCGTGCAAGC	BATF	basic leucine zipper transcription factor; ATF-like	36.5587	57.3285	20.7698	0.00115371
cg06190732	TCCTGCAGAGAACTCCTCCCCCTGCTTGGGAAATGCCAGGACAACCAAGTGTTCTGTTCT[CG]GACTGGAAATGACCAGATGATAATTTCTGGTAATACGGGCTTGTTAGACCTACTCAAATA	SERPINA3	serpin peptidase inhibitor; clade A; member 3 precursor	43.1735	63.8467	20.6733	0.00207337
cg10548978	CGATTTGTCCTCTTGCTCCTTCCTGCTAGGACAGCAGGGCTTCTCGTACACATGCTGTAG[CG]GGCACTGCCTTGGTGAGTCCAGGGACCTCTCGGGAGAGGAGATGGACCCTGGACAGCCCA	C10orf27	chromosome 10 open reading frame 27	59.9781	80.5048	20.5266	0.00184514
cg24615251	GAAGGTTAAGAGTTGGAGATTTCACAATGTTTCTTTGCCTCTCTGCTCCTCTGGCTGTTC[CG]CCGGCCTTTTATAGGGAGTGGAGAAGCTTGGAACTCTCAGAGGACCTTGGCCTGAGCAGG	CCL13	small inducible cytokine A13 precursor	55.9472	76.4484	20.5011	0.000190085
cg11308639	CACTGCTCCAGAGCATGAAGGATGAGTTTCTTAAGACACTAAACCTCTCTGACATCCCCA[CG]CAGGATTCAGCCAAGGTGGACCCACCAGAGTACATGTTGGAACTCTACAACAAATTTGCA	BMP10	bone morphogenetic protein 10 preproprotein	59.1709	39.1437	-20.0272	0.000214729
cg12878228	GTAAGTAGAGTTCAAGTTTGGATTCTTTGAAAGGTAAAAGAAGCAGAAATGTTCTAGAGA[CG]GTGGACAAAATGGGAAAAGCTCAGAAACTTGGTGTTGAAATCGGACCTGGCCAGGGGGCT	PRSS1	protease; serine; 1 preproprotein	42.3118	21.8638	-20.448	0.00124599
cg03908676	ATCCGGATTTCCCTGCTTTCAAGCTTCTGACTTGTCAAGGTCACTGGGGGAAATGAATGA[CG]TCCCTTGAACGCCCAGGCTGTACTTTGTGGATGGCCTTCTGGAAAATTTAGCTAATGCTG	XLKD1	extracellular link domain containing 1	27.6021	7.08369	-20.5184	0.00782186
cg02060618	CCATCCTTGGTTGTGGAGCCAGGATGCAGTTATCTGCATGAAAGGAAATGGTCAGAGTGA[CG]TCCCTTGGGCTTGTGTTGGGGCCTGTTGTTGAACACTAAGCCTTTCAAGATGGTCCTCCT	BMP15	bone morphogenetic protein 15 precursor	53.4774	32.8394	-20.6381	0.000187992
cg11337780	CTGGGGGCTCAAGTGATCCTCATGTCCCTCATGTCTCAGCCTCCTGAGTAGCTGGGACTA[CG]GATGCATACCACAATGCCCAGCTAATTTTTTGCTGTTGTTGATATGTGGTCTTGTTATGT	ZNF439	zinc finger protein 439	73.4536	52.7618	-20.6918	0.000113844
cg16001913	TAGTCAGAATGTGCAAGCTTGCCTAGATACCTTGTGTCTCCTTTTTCTTGTAAGAGACCA[CG]GCTGGGTGAGAAGGGACTGGGTGACCTCCCTAACCTGCCAAACATGTGCTGAGAGACCAG	HK1	hexokinase 1 isoform HKI-R	50.1723	29.462	-20.7103	0.00217597
cg16639595	TGATGCATTTGGAGTATTTATTATCTTGATTTTCAGTAAGTTAAAAAATTTCTAATTATA[CG]ATTGGCAGTGTTTAAAAATAGGCTGGAAAAGGCCAGGCACCGTGGCTCACGCCTGTAATC	SRI	sorcin isoform b	49.9881	29.2355	-20.7526	0.0072939
cg20676475	CTGGACAAAACAAAGCCATTTGTTAGTCCAAAATCTACAGTCCAATGTCTCTAAGACCAG[CG]GCCTCCTGAGGCAAGAGCTGCAGGAAGGTGAGGGAAGCTGATGTGGAGTTGGTGGGACAT	LCE3D	late cornified envelope 3D	68.5415	47.7281	-20.8134	0.0107895
cg27132814	GCCAAGTGGGGACTGAAGCTGGTGTGTGTGCTACAGTCTTATTGGCCAAACAAATGATAA[CG]TGTGACCTCAGATAAGGGCTCAGACAGGCCATTGTGAGGCAGATCCACACACACACGCCC	C20orf79	hypothetical protein LOC140856	51.8185	30.8393	-20.9792	0.000495718
cg23254045	TTGGCTGCTTTGTTCATTCTTTCCCTCCAGTGCTTAGAACAGAGCCTAGAAGATACACAT[CG]TGTTCATTCAGTGTTTCACTGTTTGTTGAATGAATGAGTAGTTAGTTGGCTACATGATGA	TMCO5	hypothetical protein LOC145942	55.9668	34.9198	-21.047	0.00599647
cg09277575	CTAACAAGTTTCAATTTCAGGACTACTGTTTGAGCTACTGAGAAAGTAAAATCTCTTTTT[CG]TTGTTTGAGCTGGAAACCTTGTCACTCCAAGGACAGTCAGTAAACACTTTTCAATGTTAA	AKR1D1	aldo-keto reductase family 1; member D1	60.4356	39.1871	-21.2485	0.000175879
cg00848461	CATCCTCTCTGGACCTGTCCTTTGACTCATTCATACAGTGGGGGAGGGGTACCTATCTTA[CG]GAGTTGTCCTAAGTTCTAAATGCAAAGCGCTCCCATCTGGCATCTATGGCACAGATATAT	RAB24	RAB24 gene product isoform 2	50.9207	29.6629	-21.2578	0.00179662
cg15916061	AAACCAGAGAAAAGATAAGGATTCAGCAAAACGTATTGACAAGGAACAACCAATGAGACA[CG]AGGAAAATCAGATCTGAATGAATTAAATGAAACAAGGCATCAAGAAGGAACGAGTGGTGG	SLC17A4	solute carrier family 17 (sodium phosphate); member 4	67.9197	46.6124	-21.3073	0.000106805
cg13445249	CAGCCTCTGTTAATTTCAAACAACTCTCTCCGCCTTGAGGAACAAAATGCCATAGAGAAG[CG]GGGTGAGAATCTGGCTGAATTAAATTTATATGCCCTCAGAGACATAATCTACTTCACTTT	DSG4	desmoglein 4	47.8775	26.4563	-21.4211	0.000208741
cg10127415	TCAGGCGACCGGCTCAGACCCCTTTATTAGGTGGAAGTCAAGAGGAACCACTTCCGGCCA[CG]CCCACCTGGCGCTCCCTGCGTAACAGTAGCTGCAGGGCTCTGTTACTCCCCCTTGTGTTC	MAGEB6	melanoma antigen family B; 6	54.787	33.351	-21.4359	0.00440828
cg13322449	GTCTGTCAGCACCATGCAGAGTCCCTGGGGTCCCTGAACCTGGTGTTATTTTCTCTGTGA[CG]GAGAAACTCCTTTGTGTGTGCAGGGTCTTCTTACTGTTCTCACATGTCTGGGAAGGTTGG	CEACAM3	carcinoembryonic antigen-related cell adhesion molecule 3	52.6628	31.1172	-21.5456	4.30437e-05
cg05331214	TTTCAAAATGCTGTTGATGCAGCCTCTTGCATGGGAACTGGGCTCTCTAGAGACAGCATT[CG]CTCACTGATTGAGTGGCCATGTAATTTATCATCCAACTCAGGATGTTTCTGAAAAGGAAA	SCN7A	sodium channel; voltage-gated; type VII; alpha	50.0476	28.4017	-21.6459	2.59241e-05
cg18822544	TTCCTTGGCTATAATAAAGAGTTCTGATGCATCTTCATACAACAAGAGGAAGAGTCTGCA[CG]CAGAAGCACCACCTTCTAGGGATAAATAAAGGGTCAAGCTAAGGAAGGGCAGAACAAACT	KRTAP26-1	hypothetical protein LOC388818	60.0017	38.3422	-21.6595	5.83411e-05
cg04797496	TATACCCACTTCAAGGTTGATCCCTGAGGCTCATGAAGCATTTGAGGTGATGAGAATGAA[CG]CCAGCTTCCCTAGATGGGTGTTTGCTACTAAGCCCTTGGGGCCAGAGATGCCATGTTTGG	PCDH12	protocadherin 12 precursor	58.0748	36.4119	-21.6629	2.03857e-05
cg10054857	TGGTATGGAAAGAGCCATCCACTAAAGACACCATTTGTGAAAAAGCGAGCACCCAATTCA[CG]CCTTAGAGCAGGGAGCCTTTATCTGAAGTCATTGAACTTCTGGGGAAACCATCGATGGCA	C18orf20	hypothetical protein LOC221241	54.681	32.9865	-21.6945	0.000135474
cg05190718	CAGCTGGGATGTGTGAACAATGAGGGGTGGGTCCTAACTCTTCAAATGAAGAGGACCAAA[CG]TGCTACACTACGATGGGTCTGATGTAAAGTCTTTATGGCCCCCTTGACTTTTCAAGGGCC	CASQ2	cardiac calsequestrin 2	72.847	50.6449	-22.202	0.000131211
cg10412312	AAAGAAAAGAGACTTCTTTTCTAGCCAAGATGAAAGATACACAAGACATTCAGGAAGCTT[CG]AAGGCAATGCAGAATAAAGTCCATGAGCAGGAAGATAAGAATGAGAAACAAAAACAGTGA	FLJ36004	hypothetical protein FLJ36004	47.6957	25.4409	-22.2548	0.052134
cg02915544	TTTGCTGGGTAACCTGGTGTGAGAGGGTCTCCTGCACCATTCAGATTTAGGATATTTCCA[CG]CTGGACACCACCTCCAGGAAGATTCCAACCGTCTGGATAGGACTTCACCCCAGGAGCAAA	PSMAL	hypothetical protein LOC219595	35.1306	12.8572	-22.2734	5.24235e-05
cg12319004	GATTGGGCTTGAGATGGTAAAGTGGCCCCAGAACCAGATCTTCTATCTAAGGGAGGAGAG[CG]GGGCAAGGGAATGAGTGATCCCTACCCTGACTCAGAGCACATTTGGACCTGGCCCTCGGC	LEFTY1	left-right determination; factor B preproprotein	50.7977	28.515	-22.2827	0.000406605
cg22376897	CGGGTACGTTTCTGCTTTATCAAAACAAACTGGGCAATTATTCAGAGACAGAAAAGGGAA[CG]GGGAGCTCTTTGTTCACCACGCTATTCATGCCTGGTCACGGAGCCCAAATCCAGCACAAA	ARSE	arylsulfatase E precursor	37.9244	15.5589	-22.3656	0.00426305
cg18766755	TGCACGACTCTTAAACCCCTGGTACCTGAGCACTGATCTGCCTTGGAGAACCTGGTGAGT[CG]GCTTCCTTGAGTTCCTCTGTTCTTTGTGCCCTGAAATGTTGAGTTTAATCTGAATATGGC	SPRR2A	small proline-rich protein 2A	50.7848	28.2946	-22.4902	7.72193e-05
cg10758292	TGACATGTGTGTTTAGAAGGAAACTGCTTGAGTTTCTCTATTAAGTTAGCTGGAAGCCAT[CG]TCCCCAGCAGTCACCAGAGGTCCGGACAGACGTTCCTAGCAGGGATTCGCCCGCTGGTTC	DEFA1	defensin; alpha 1 preproprotein	78.7263	55.9489	-22.7774	4.09622e-05
cg01072821	CCCTCGTGCCCAGCATGGCGGGTCCCAATCCTCCTCCGACCACCTTCTAGATGGATCCCA[CG]TGGCCCCAAGTCTCCTGATGGGCCCCTGTGCATTCAAGATGAAATGACCAGCCTCGGATG	UNQ9391	hypothetical protein LOC203074	53.5545	30.7399	-22.8145	0.000156213
cg24355048	TCCCTTATACTTTTATCCTCATGGAGCTTCCCAGAGCCCTCTGAGTCCAATTCAAGACCA[CG]TGGGACTGGTGTTTAAAAATCTAGACATGAGCTGATGGTACTGTTATTGCTGTATTCTTA	CTSG	cathepsin G preproprotein	49.3827	26.3933	-22.9894	0.00146303
cg19554294	GTCTTTTCTTTCATCTCTTTGTCTTGTGTCTTTATTTCTACACTCTCTTGTCTCTGCACA[CG]GAGAGAAACCCACCAAACCTGTGGGGCTGGACCCTACACTATTCCAGGTAGTTGTTGGAA	VN1R2	vomeronasal 1 receptor 2	62.9337	39.779	-23.1547	0.000675082
cg27446185	CCCATCTCTGCTGGTAGATGACGCTCAAACAGAGGCTGGGTCACCATTGGTCAGGTCTCT[CG]TGGAGGAGACTCATGCTGGGGGACCTCAGGAAGGCCATGAGCTGAAGTGACAAGACCACT	VTCN1	V-set domain containing T cell activation inhibitor 1	59.5726	36.269	-23.3035	0.000567316
cg02500392	TCTATGGAATAATCAATGAACTCTGTTGCCTTTTGACTTCTTTTTACTTTTTCTTTTTTT[CG]AAATACCTTGTAGCAGAATGGTAAGAGCACAGTTTCTGGAGCTAGAATGCCTGGTAGCCT	PBOV1	prostate and breast cancer overexpressed 1	59.9698	36.5348	-23.4351	0.000163801
cg26738880	GAGTTGCAATATTGAAGTCAAGGCAGGCTTAATTGGGCACACTTTTGACCCCCTGTACAA[CG]GGATATGCATCTTTTGGTTTCAAGAGAGTAGTCAACAAGAACTTACTGAAAAAAGGGCAG	DPP6	dipeptidylpeptidase VI isoform 2	54.6402	30.7663	-23.8739	0.000717442
cg16431978	TGCTACTACCCCAGGACTCACATGCTCTGCAATTCTTGCCTGACTATGCATGTTGGGTCT[CG]GGGTTTTGGATCCAATAGCTGCTGCTCCCTGAGCTGTGGATCCAGGAGCTGCTCCTCACT	KRTAP13-3	keratin associated protein 13-3	68.22	44.2745	-23.9456	0.000133443
cg17738194	GCGCCTTGTGCTCCTGACTGGCTGCGCTCCCTGCCCCCAACACCGCCGTGGCCTGGGAAA[CG]GTCCCAGAGCTGCTGAGCCGACCTACTGGTGTCATGGCAGCCCCAAAGACAGCAGCTGTG	GK2	glycerol kinase 2	49.6728	25.5253	-24.1476	4.37183e-06
cg01367992	TGTTGGTAAAATCGGGAAACTCATCTCCTTGCCAGAAATTACTTTGCATGTGTGCATATT[CG]TGCACTATGAAGGGGGTAACATTCTAGCCCCGGTCTCAAATAGCTCTGGGCTCAAACTAC	LY9	lymphocyte antigen 9 isoform a	38.8625	14.6643	-24.1983	1.51761e-06
cg04111761	GATCTTTGATACACTGACTAACTCGACAAATGAGTGTAATGCACCAAAGTGTTTATCAAA[CG]TTTGATATGTGTGTAGGACTGTGCTGTATGCTTCATGATAAAGAAAACATAGGAACAAAA	CCR3	CC chemokine receptor 3	35.0372	10.6695	-24.3678	1.19498e-05
cg09432154	GGAACAACTTGCTCTCTTGCTAATGTAAATGACTCATAACTAAGAGTAGGTGAGATTTGT[CG]ACTGGGGAAGAGTATTTCCTGAACCTGCAGGAATCAGATGGTGATTCACCTGAAGGAAAC	GPR87	G protein-coupled receptor 87	36.0283	11.4112	-24.6171	0.00579496
cg24240626	GGTCCCTTCCTCAGGGAGCACAGGAACTCTGAGACTCAGCAAGGGTGTCCTGGGAGGGCT[CG]GGGATGGGAGAGTACACAGATTCACAACTCATTCAGAACTGTAGAAGATGATGGATGTGA	REG3A	pancreatitis-associated protein precursor	40.6573	15.9718	-24.6855	0.000462026
cg16175792	CTGCTCCCCAGCATCTTCTGTTTCCTGGTGAGTGATTCCTGCTACTTTGGATGGCCATGA[CG]GGCTGGAGCTGCCTTGTGACAGGAGCAGGAGGGTTTCTGGGACAGAGGATCATCCGCCTC	HSD3B1	hydroxy-delta-5-steroid dehydrogenase; 3 beta- and steroid delta-isomerase 1	41.2656	16.4962	-24.7694	0.000116841
cg07643942	GGGGAGAAAGCAGCCAGGAACTCAGGCCTCAAGTGTTCTAGGTGTGGTCTCCCAAGGAAA[CG]GGCTCACTTAGTTTGGGGAAACCTTCAAACCCTGCACTGAGTCCTATGTAGACTGGGACA	LACRT	lacritin precursor	42.7615	17.9816	-24.7798	4.9913e-05
cg25856811	GGTCTTCTTGAATGGCAATGGATTAAATTAGGAGGAAGTACCATGCTCCTAGGACTAGAA[CG]AGCCAGGCCTCTTGGCCTGGGCCCTAATCTTTAGCCAGATTAGTCCTATTGGGCTTCCTC	SPRR3	small proline-rich protein 3	51.4615	26.1201	-25.3414	0.00112242
cg27342801	TATTTCTTATTACCTTGCCTAGTAAGATTAAATAAATGTTAGGTGTTAAGTGAAGATTTA[CG]GGAATTATAAGTATCATGGACAGTTGAGGACATAGATGGTACTGAAGCTAAGAGTAGGAG	REG3A	pancreatitis-associated protein precursor	70.4313	45.0425	-25.3888	0.00105186
cg06941093	TATTCAGATGAAGAAATTCAACCAGGTGGTACCACCAAAACATCATGACTTACTGTCCAC[CG]CCCCCACTCCGAGTCCATGCGCACAATCTACAATTCCTTTTTTTTTTTTTTCAAGTTACA	GLIS1	GLIS family zinc finger 1	59.5235	34.0741	-25.4494	0.000382866
cg00117172	CGGGTTAGGGGGGCGCAAAACCCCATCCGCCCATTTCCGCACCAACGTCTCTACGCAAGG[CG]CCCCAAAACCCAGGTGGAGCGGGGCAACCCCGTTAAAAGTCATTCCTGCAGGGCGCATCC	RUNX3	runt-related transcription factor 3 isoform 2	52.8035	27.2425	-25.561	0.00336435
cg04057858	ACTTCAGGGATGCTGGGGTACCTAGCAACTGCTAGGGGTCGAGCATTTCCCCATGTTTAA[CG]CCCACACCACCACGGTGGGGCATCTGCTCTCAGACAACGTGTGGATGAGGAACTCAAAGC	UNQ9391	hypothetical protein LOC203074	60.9327	35.3107	-25.622	2.9064e-06
cg10210238	CCGTGGACTTGGCCGAGGAGCGGGGCCACCGCGACGTTGCAGGGTACCTGCGCACAGCCA[CG]GGGGACTGACGCCAGGTTCCCCAGCCGCCCACAACGACTTTATTTTCTTACCCAATTTCC	CDKN2B	cyclin-dependent kinase inhibitor 2B isoform 2	52.8365	26.8144	-26.022	0.000706684
cg13882988	GGCAATCACTGCAGGGCAGGTCTTTTGGGCATCCTCACAGGTCACAGTTTCTGAGTAAGA[CG]CTGCCACCATACTCAGGAGAAGGAGAGGGAGTGATGGAAACAGGGACATGGTCCTCACCT	MBL2	soluble mannose-binding lectin precursor	74.0837	47.923	-26.1607	8.86141e-07
cg26111757	CATGCTGCTGAATTTCTATCCCCTGCCCCCTCAGCAGGGACCCCTTCTGACACACAACCA[CG]CACAGAGGCCTTAGACATGGTCCCTGCCTTCATGGAGTTTACAGGGAAGAGAAATAAGGA	C20orf185	antimicrobial peptide RYA3	59.4536	33.2723	-26.1813	0.000201483
cg21142398	TACCTTCTACATGTGTGTGTTGGCGGCCGAGAGCTGGCATTCACACGAAGGCCTTCTGAA[CG]TTCCCAGAGAATTTAAAAATGTCTTTTGCTTTTGGTATTTCTACTGTCTCACATCTTTGG	GLIS1	GLIS family zinc finger 1	30.6979	3.7893	-26.9086	0.0020603
cg26839325	CACTAAGCCTTTCAAGATGGTCCTCCTCAGTATTCTTAGAATTCTTTTTCTTTGTGAACT[CG]TGCTTTTCATGGAACACAGGGCCCAAATGGCAGAAGGAGGGCAGTCCTCTATTGCCCTTC	BMP15	bone morphogenetic protein 15 precursor	44.86	17.6334	-27.2266	6.68391e-05
cg26394380	TGGGGGCCCTGCCTGAGAGCCCCTGCAGCTGCAGAGGACAGTTTCTTTCTGCTGAACCAT[CG]CAGCTATGCCCCAGCCCCTACCCTGGAGGGGTCCCCAGGGGCCATGGGCAGCACCTCCTG	SFTPB	surfactant; pulmonary-associated protein B	37.3205	10.0074	-27.313	0.000239424
cg00134787	GTGCTGTACAACCTCAAAGAGCGCTACGCAGCCTGGATGATCTACGTGAGTTCTTTCTCA[CG]GTCTTCTACTCATGAGAGTAGTTAATAGTTTTTGAAAAGTAGTAGATGATTAAGGTCCCC	MYH1	myosin; heavy polypeptide 1; skeletal muscle; adult	74.0596	46.2359	-27.8237	0.0034462
cg07014174	AGTCTGGAAGGAACTGGGCAAACAGATGCCGCCCAGGCAGTCAGCATCAGTGGTGGAAGT[CG]TGGTAACTTGGGCCACTGGAACAATGCAGCGTCCTCCAATGGGCCTGGAAGAGCAATTTC	KRTAP11-1	keratin associated protein 11-1	65.381	36.1044	-29.2767	0.00023575
cg25388528	AAGGTGTCAGTGCAGAACAGGTATGGTCCTCCTCAAAACCAACAGCATATCACTGCACAT[CG]AAGCACACCTCAGGCAGAGAATGAGGAGTGGTAATGTCTTTATTGCAATTGTATTTTAAT	KRTAP20-1	keratin associated protein 20-1	51.5474	18.4155	-33.1319	0.000559673
