# Supplementary material for: DNA methylation pattern changes upon long-term culture and aging of human mesenchymal stromal cells
Source: Aging Cell. 2010 Feb;9(1):54–63. doi: 10.1111/j.1474-9726.2009.00535.x (PMC2814091; doi:10.1111/j.1474-9726.2009.00535.x)
Supplement: Supplementary file 6 [file ace0009-0054-SD6.xls]

## Sheet: Tabelle1
Table S2. Gene Onthology analysis of methylation changes in long-term culture
GO ID	GO Category	total genes	changed	% total genes	% changed	P-value
Methylated		11513	23
GO:0001952	regulation_of_cell-matrix_adhesion	12	2	0.0010423	0.0869565	0.000249056
GO:0048598	embryonic_morphogenesis	78	3	0.00677495	0.130435	0.000480891
GO:0004713	protein-tyrosine_kinase_activity	145	3	0.0125945	0.130435	0.00288298
GO:0030155	regulation_of_cell_adhesion	55	2	0.00477721	0.0869565	0.00531874
GO:0001501	skeletal_development	185	3	0.0160688	0.130435	0.00570997
GO:0035023	regulation_of_Rho_protein_signal_transduction	60	2	0.0052115	0.0869565	0.00630124
GO:0009790	embryonic_development	196	3	0.0170242	0.130435	0.00670008
GO:0031399	regulation_of_protein_modification_process	62	2	0.00538522	0.0869565	0.00671571
GO:0007160	cell-matrix_adhesion	72	2	0.0062538	0.0869565	0.00896821
GO:0014706	striated_muscle_development	76	2	0.00660123	0.0869565	0.00995151
Demethylated		11513	43
GO:0030216	keratinocyte_differentiation	24	3	0.0020846	0.0697674	9.30713e-05
GO:0005882	intermediate_filament	77	4	0.00668809	0.0930233	0.000187466
GO:0008209	androgen_metabolic_process	7	2	0.000608008	0.0465116	0.00028292
GO:0006941	striated_muscle_contraction	36	3	0.0031269	0.0697674	0.000318228
GO:0009913	epidermal_cell_differentiation	39	3	0.00338748	0.0697674	0.000404156
GO:0005790	smooth_endoplasmic_reticulum	11	2	0.000955442	0.0465116	0.000733975
GO:0008544	epidermis_development	117	4	0.0101624	0.0930233	0.000921724
GO:0048729	tissue_morphogenesis	61	3	0.00529836	0.0697674	0.0015032
GO:0003012	muscle_system_process	151	4	0.0131156	0.0930233	0.0023606
GO:0007507	heart_development	86	3	0.00746982	0.0697674	0.00400641
