# Supplementary material for: DNA methylation pattern changes upon long-term culture and aging of human mesenchymal stromal cells
Source: Aging Cell. 2010 Feb;9(1):54–63. doi: 10.1111/j.1474-9726.2009.00535.x (PMC2814091; doi:10.1111/j.1474-9726.2009.00535.x)
Supplement: Supplementary file 7 [file ace0009-0054-SD7.xls]

## Sheet: Tabelle1
Table S3. Differentially methylated CpGs upon aging
Target_ID	Top genomic sequence	gene symbol	gene name	mean methylation in young donors (%)	mean methylation in elderly donors (%)	differential methylation (%)	T-test
cg02248486	CCACAAATCAAGCACACATATCAAAAAACAAATGAGCTCTTATTTTGTAAACTCATTTTG[CG]GTCGCTATCCAAATGGCCCGGACTACCAGTTGCATAATTATGGAGATCATAGTTCCGTGA	HOXA5	homeobox A5	29.2607	92.4077	63.147	0.00146066
cg07085271	TGGGTGTTTTTTTTTTTCCTTTCAGCATCCCAAGTAGCCCAGAGCCCTACAAATAGAAAG[CG]CTTGATAAATATGGGTTGTTTTGGATGAAAGATGATCTTCCCAGCTGGATGAGCTCTTTC	MMP24	matrix metalloproteinase 24 preproprotein	9.8884	71.9251	62.0367	7.86494e-05
cg14182690	CGCGGTGAGTAACAATAGCCCAGGGCCCTGGGTGGGGAGCTGTGGCCAGGCCCCGGACCA[CG]TCCCTCCACTGACCGCCCTGGCTGCCCTCAAGCGCACAGCCTGTCCGCCTAAATCCGCTG	RUNX3	runt-related transcription factor 3 isoform 2	7.53745	66.7203	59.1829	0.0161197
cg26259363	GCTCCTGCCCCCTGGGTCCCCCGCCCCCTCCCTGATTCATCCCCCTACTCACACCACCCA[CG]CCCACACACACCAGGGGTTTGTGTTTTGTCAGGAGCCGCATGTCAACCCAACCATCTCCC	DES	desmin	15.3264	73.0381	57.7116	0.00782586
cg06172871	CTCTATGACCCACAAACCTGCCAAAGTATTTCCTGAAATCAGCAACTGGGCAGGACAGGG[CG]GCGGCAGGAACCATCAATCTGTCTCTTTATCTTGGAGGATTTTCACACTGCAGAAAGGCT	HP	haptoglobin	14.7863	72.1268	57.3405	0.000235093
cg05485062	CCGATGAGTCAGAGGGAGTGATACTGATCACCATCGTCCCAGTGTGTCTACGGATCTGGA[CG]CTTGACACCTGGGGATGCCTGCATCCCATATTTTCCCATATGTTGGGCTGATATTTTTAA	SERPINA12	serine (or cysteine) proteinase inhibitor; clade A (alpha-1 antiproteinase; antitrypsin); member 12	11.3846	66.8054	55.4208	0.00297453
cg20366831	AGTGAGGCCCTGTCTTAAAAAAAACAAACAAACCCGAAAAACAAAAAACTTGAGGTTTCC[CG]GCTGCCTATCCGGTGCTAGGCTCTAGCTGGGTACTGTTCATACAGGGCACATAATTTAAT	APBA3	amyloid beta (A4) precursor protein-binding; family A; member 3	9.84918	64.4612	54.612	0.00746639
cg13461622	AGCTCCTCCACCCTGGCTGCCGAAAGCCCCTTCCCGCCATCTAATGATACACTCTGCATA[CG]CTTCTGTTGAGAATTTGTGGCTAGACATTCCTGTGGGACCGGGAATCCAAATTCTTGGGT	RUNX3	runt-related transcription factor 3 isoform 2	8.50202	62.6284	54.1264	0.00948704
cg13696012	TGGTTGCAAGTGTTTTCCCTGCAAACATGGCCTTTGCCAAAGTGTCTCATCCCACATGTG[CG]CTGGGGCTGCCACGTAGCCAGTAGCCAGGCCCAGCTCCCAACCACTACAAGCCCCTGGGG	BPIL1	bactericidal/permeability-increasing protein-like 1	4.65008	58.3809	53.7308	0.00648121
cg01035422	CCTTTAATGTTCATAAACAAGCCATGTAAGGCAGGTGCCCCAGGACCCCAACACTCACTC[CG]GCTGACCGCCACCTCAGTCTCACAGAGCCCAGGCTGCAGAGTGTCTCCTCAGGCAGAAAC	PLIN	perilipin	31.7942	85.3349	53.5407	0.00446147
cg24950749	CAATGCTGCCATTCAGAGATACTCAGCATTTTAGCGTATGTCCTCCTAGACTGCTTTCAA[CG]CACATCCACTTTACAAAAAATGAAAACAAAATGCAAGAAGAGATTCACAATATTGATTTT	SDCBP2	syndecan binding protein 2 isoform b	21.3724	73.1524	51.78	8.39511e-05
cg12128839	GAATCACGTGCTTTTGTTGTCCAGTCGTAAATCCTGCCTGATGACCTCTAGAGGTAAACT[CG]TGCACTAATAGGGGAGTTGGGTGGAGGCGAGGGGGGTGGCGCGCGCGCCCCGGGCGCGTG	HOXA5	homeobox A5	6.12972	57.083	50.9532	0.000195086
cg21115990	CGTGAACGTGTGTGTTCCTCCAGATTTGTGACAGCTTTGCCAGGCTGGAGTCAGGCTGAA[CG]CCTCTGCCCTCATGGGGTTTATATTCTAGGAAGACCAACAAAAACAAGAAGACGGAAAAT	LRP5	low density lipoprotein receptor-related protein 5	9.75117	59.6789	49.9278	0.001012
cg06325687	GCTCTCATCAGGGCAGCCCGAGTCCTGCCATTGGGAGTTGCCCAATCCGAAAGTTTTGCA[CG]CAGGCCCTCAAAGAAGCTGAAGACACCAGTGACCGCCCCACTCCTGGCCCTCTCCCCAGG	OPN1MW	opsin 1 (cone pigments); medium-wave-sensitive (color blindness; deutan)	21.6557	70.7022	49.0465	0.0862649
cg12188416	GATCAGAAGTTCAGAGATGCCTCCAGCTCCAAATTGCCAACAACAAGTGTGGCTACTATA[CG]TCAAGGACTCTGAAGCCGTGAGAGAGGGGGAAGAACAACAGTAGAGAGGATGCCCAGCTG	TP73L	tumor protein p73-like	4.51638	52.3455	47.8292	0.00427498
cg17356733	ACAGGCGTGAGCCACCGCGCCTGGCATCAGTGCATACTTTTTGAAGTGATTCCAAGTTAT[CG]CCCGCTTTTTTCGTGTAACATATAAATACATCTCTGTATCTAGAAATATCCAATGCATAA	IFNGR2	interferon-gamma receptor beta chain precursor	11.2852	58.9156	47.6305	0.0102346
cg18493147	AAGGGGACCCGGCTGGCAAAGCACGCAGCTTCCGTTGGACAGACACATACTCGGGGCTCA[CG]GCAACCCCGTGTCCACACCCATCCTGCCGGAAGGAAAACTGAGGTCTGGGGAAGGGCAAG	C19orf19	hypothetical protein LOC284451	29.5723	76.7049	47.1326	0.0263004
cg05607401	CCCAGAAAGGGCATAAACAGGATGTGGTGTTGGATGAAACCTTCCTCCTACTGCACAGCC[CG]CCCCCCTACAGCCCCGGTCCCCACGCCTAGAAGACAGCGGAACTAAGAAAAGAAGAGGCC	GMFG	glia maturation factor; gamma	8.00005	55.0666	47.0666	0.00990145
cg21492378	TGTCATTCCTGTTCTGTTTATTGAACCAAACTAGTCCCAAGGCCCCTTTTACCCACATAA[CG]GGGTCCTAGAATGCAGGAAGCTGGAATATTTGGCAACCAGCAGTATTTAATACTGATGAG	CEP1	centrosomal protein 1	8.83019	55.5957	46.7655	0.0227801
cg00585790	ACAAAGCTAAGATGAGGAAGTTCTGTACAGTTTAGGAAATAGAGGCTTTCAAAGATAATT[CG]CAGTGATGTGAAACTGGCCTCCCAAGCCCTGATAAGTAAGTTAAATAAGAGTAGGAGCCA	LIMS1	LIM and senescent cell antigen-like domains 1	26.6525	73.0758	46.4233	0.00262799
cg06871974	ACTTATTTAAAAGAGTAGCCATTCAGAAAACTCCCACACTTCGTTACTAGTAACAAATAT[CG]TGCGTGTGATAAACCTCCCCAGTGAGGACAACAAACTGATTTTTCACTGGCAAGAAACAG	TNS3	tensin-like SH2 domain containing 1	45.2062	91.3132	46.107	0.00365261
cg11204562	ATAAAAAAAAATTCCTGCCAGACTTTGGACCATGGTCACAATAACCCTTATTGAGAACAA[CG]CCAATTTACCCTCAACCGTCTGTGGTGACTACCATTGAAAAAAAATCCCTATGCCTCCCT	C10orf81	hypothetical protein LOC79949	20.2492	66.0824	45.8332	0.00798456
cg16242770	GCTGTGGCTGTGGGGGCTCTGGCTGCGGGGGCTCTGGCTGCGGGGGCAGCTGCTGCGGAT[CG]TCTTGCTGTGGATCTGGCTGCGGAGGCTGTGGAGGCTGCGGAGGCTGCGGGGGTGGCTGC	KRTAP17-1	keratin associated protein 17-1	32.2978	77.6151	45.3173	0.00661907
cg04655481	ACATGCAAAGCTGACCGCAATGACAGCAGCTGCTTCTTTGAACTGTTGGCAGCAGCCAAG[CG]GCAGCATGAAGTGACAGATCACTCCTGAGCTCAAGATGAACTCCACCTTGGATGGTAATC	GPR21	G protein-coupled receptor 21	25.1064	70.3436	45.2371	0.00465574
cg05164634	GGCTTTCCAGCCGCCCCCCGCCCCTGCCAGACCGCAGCCCAAGGCACGGCTGGCCCCACG[CG]CCCCAGGCACATTGACTCAGACTGCCCCCAAGCAAGCAGAGGAACAGGGATGATACCCAC	WNT10B	wingless-type MMTV integration site family; member 10B precursor	4.29654	49.2861	44.9896	0.00182054
cg23696886	GCCGCGGTGCCAGGCTGGGCACCACCCTGCCCAGCACCCATCCTGGGGCTGCCCTGGGGA[CG]CAAGTGCTGCGAGAATCTATCAAGAGCACCAGCGGTCTGTCCGCTCCATCCCCGGCTGCC	PDLIM2	PDZ and LIM domain 2 isoform 3	3.40237	47.7629	44.3605	0.00683782
cg06906435	TCTTTCCTCCTGCCATGGTTGCTTTCTCTCCTTTCTTTCAGGATATTAAAAAATGTTTCA[CG]TGTCTTTTCAGATTCTCTAAGTTCCCTTCTTTTCACCAGTTATATAGTCCTCTGTGCTGT	FLJ25773	hypothetical protein LOC283598	4.64932	48.9481	44.2988	0.00520443
cg15447486	CACCAAAAATTATTATTGCTATTGTTGTTGTTTTGTTAATTATGTCAGCCAAGCAGATGA[CG]GTGAATTAATTCTGCAACGTTGAGTACTCAGTTGGCATACAAGCACCCAGCCTTCCAAAG	GPR109B	G protein-coupled receptor 109B	23.1009	67.2516	44.1507	0.000219849
cg10612997	TTGATTATGTGTTTACATTTCTGCCTGCAAGCTACAATTTTCTCCTAGGGGAGAACATGG[CG]GGAGAGCATGGTGTGCAGATTCTAGTTTAGAAAATATGGTCCACACAACTGAATTTCACA	GREB1	GREB1 protein isoform a	16.8889	60.7575	43.8686	0.0083956
cg12014417	CTCGCCTAGTGAATGCTCCAGCAAGGAGGTGTGTGTCTGTGTGGTGAACGTGTGGTTCCA[CG]CCTGCCTTTATGTCATGTCAGGGTGTTGAAATAGATGACTGAATGGTTACCAGGAAACTA	GPR109A	G protein-coupled receptor 109A	7.0836	50.7224	43.6388	0.00241157
cg14186071	AAGCCAGAGAAAGCCACACATTCGGGCGAGCAAGGTAGTTCTCTGTGTGATCTGATGCTA[CG]GTCAGAACCTCAGAGTCCAAGTACAACATTCCTACTGGTTAGGTATGGGGCATTTTTCTT	TAB3	TAK1-binding protein 3 isoform 1	25.5218	69.0521	43.5303	0.0150679
cg10548978	CGATTTGTCCTCTTGCTCCTTCCTGCTAGGACAGCAGGGCTTCTCGTACACATGCTGTAG[CG]GGCACTGCCTTGGTGAGTCCAGGGACCTCTCGGGAGAGGAGATGGACCCTGGACAGCCCA	C10orf27	chromosome 10 open reading frame 27	38.5262	81.4301	42.9038	0.0024398
cg04340502	AGTAGAAATTACATATACGTGTATTAAGCCCTTTCTATGTCCAGGCACTGTGGTTAGCCA[CG]GGGACTTGGTTAACCACCAGGACTTGAGGCCCTGCCTCAAGGAGCTCATACTCAACAGGG	GSTA3	glutathione S-transferase A3	12.321	54.986	42.665	0.0111015
cg16977035	AGAATCGCCGAGGGAGAAGCTCCAGGGGAACTGGCCTGCCCGCATCCCCACTGCCAGTAG[CG]CTCAGGGTCCCAGGACTCGGGTCTTGCCAGACCACAGTGTCCCCTGGGACCCTAGGGTCT	ALX4	aristaless-like homeobox 4	21.4661	63.732	42.2659	0.00477336
cg22545356	CTATGTTCTGGGTCCAGTTGCAAGACCATCCTGCCCACTTGCTGGGTCGCTGAGGCAGAG[CG]CCCTGGACTGTGCTCTGGAGAGCAGGGGGCCGTCTCTGCTCACTGCTGGGCAGTCAGAGT	MMRN2	multimerin 2	27.1481	69.3553	42.2072	0.00181647
cg27214774	CCAGTCGCCTTTGGGTGGTCCAGGCAAGTTGTGTGACCATCCTGGGCTTAGTCTTGACAT[CG]GTAAAATGAGCGAGTTGGACTGTTGGACTCCACACTTTCTCGGGCCCCCTCTGGTACAGG	C20orf175	hypothetical protein LOC140876	8.66427	50.7764	42.1122	0.00678203
cg01119135	TTATTTAAATAAAGATCGACACCGAGTTGGTAAAGCCACGGGAGAATTTCCTGTTACAGT[CG]CTATGGAAAACCAAGATACTCTCCCCCATTTTGACTCCCTCTATTTCAACTGTTCTTTTC	C1orf116	specifically androgen-regulated protein	17.7331	59.2723	41.5392	0.0246034
cg02266731	TCATAGGGAGAAGGGGAACTTTTCCCTTGGCCCCTAGATAACTAATCTCCAGAACATTCT[CG]CCTTGCAAAACTGAACTTCTATGGCTATTACACAACTTCTCATTTCCCCATCCCCCTAGT	CPM	carboxypeptidase M precursor	26.4082	67.9221	41.5139	0.00137849
cg04007936	CTGACCCTCACGCAGTGTCCGCCTCCAGGGAACTGTGGAACACGTCGCAGAGAGCTCAAG[CG]CCACGTTTGGATCCCTGAGCAGCTGTCACAAGCCTGCACCCAGGACTGGGGGGCCTGCTG	CARHSP1	calcium-regulated heat-stable protein (24kD)	21.6148	62.9468	41.332	0.0253483
cg11340260	GGAAATGCAGGCCTGATAGGGATTCCAGTGACCGGGAATCCCCTGGACACAAGCCCTTAT[CG]CCTCACTCCACGGCTTTCCCCCAGGCCCTCTTTGTGGTTCTCTCTTCCGCTTTCCTTTTA	GP1BA	platelet glycoprotein Ib alpha polypeptide precursor	26.2705	67.3721	41.1016	0.0102724
cg19368582	GAATGTTGGAAAGCTATGTTCTGGGTCCAGTTGCAAGACCATCCTGCCCACTTGCTGGGT[CG]CTGAGGCAGAGCGCCCTGGACTGTGCTCTGGAGAGCAGGGGGCCGTCTCTGCTCACTGCT	MMRN2	multimerin 2	9.1606	50.1471	40.9865	0.0016428
cg19662708	TTTTTTCATTTCATTTTATTATTTCAGTCTTTTTGGGGATACACATGGTTTTGGGTTACA[CG]GTTAAGTTCTTTAGTGGTGATTTTGGTTCAGTCACCAGCTTTGCTTGGATAACTCCTACT	TEAD1	TEA domain family member 1	9.13184	49.8017	40.6699	0.0268593
cg07763768	CATCACAGAGCCTGGTAAGAAGCAGTAGGTGACAGTGAATGGTTTTTCTCAATAAATCTA[CG]TGCCCAAGAAGGGAGACATGGTCTTGGCAGCATCACCAGTCAACATCAGAGTTCGTCCAA	C9orf45	hypothetical protein LOC81571	11.4346	52.0937	40.6591	0.0153085
cg12965512	ATCAGAGGAAGGAAATTACAGTGTCCACCTTAAAAACAAACCAAGCTATCAGAATGACTA[CG]CATTATAAAATGAAAACAATGTTGCAGTCAGTGCCACTTTATGATTTCTTTCCCTTTGTA	TSPAN8	transmembrane 4 superfamily member 3	21.2601	61.3449	40.0848	0.0108564
cg04616566	TCAGCTCGTGGGCTGCCAGCGTGCAACCTCTCACCTAGATAATGGTATATAATATAAATA[CG]TTTCCCTTCCCCCCTTTTTTCTCTTCCTCCTCTTTCTCCTTTCCCTCCCATTTTCCACAT	THSD4	hypothetical protein LOC79875	38.9123	78.972	40.0597	0.00386129
cg02381948	CTCACAAACATTCCACGTCCCGCCCCAGAACTCAAGGGAAAGCTGGTCTCACTAGCCCTA[CG]ACAGAACAGAAACAAGTTGTGAAAAAGTGATTTGGGACTAACATTGCTCACCACAGCCAG	MGMT	O-6-methylguanine-DNA methyltransferase	52.8085	92.8359	40.0274	0.00302166
cg17181653	AGCTGAAATAACTCTTTTATGCCACAAACTCCTAAGAGACATAGTTGGGACCAGAACTGG[CG]CCTGCTGACTTCTGGGTAATCCATCCCCGGTTGTGAAGGGACGGCCGTGCCGCCACGACG	SF3B5	SF3b10	6.94713	46.8332	39.8861	0.00502418
cg19447966	TTTTCTCTTCTAGGTTTATTTTCTTGAAAAGGCTCCAGGCTTCGGCTTGGAAAATCCCAC[CG]CCAAAATTGAGCCCAGCAGCTGGAGCGGCAGTGAGAGCCCTGCCGAAAACATGGAAAGGA	TEAD1	TEA domain family member 1	12.9077	52.6333	39.7256	0.0048586
cg05242523	AGAGACACAGAAGCCCACGTGCACACACACACGTGCAAAGAAATGCGTGTGAAAAATGAA[CG]CGCAGTGTGATCTGTAGTCTCATTAATAGTTTGGTTTCTGTGTTGATTTCCTGGTTTCCA	KLK14	kallikrein 14 preproprotein	48.9877	88.6047	39.6171	0.0407635
cg14567401	GGCAAGGGTGGATAAGTGGATGAGCATATGGAGTGTTTGTGGTTTCATCTGTCATCATCA[CG]GCAGGGCACTGTGACCTTTGAAGATGTGGCTGTGAACTTTTCCCAGGAGGAATGGAGTCT	FLJ38288	hypothetical protein LOC284309	31.5635	71.0696	39.5061	0.00172719
cg24402880	CTTTCACGTAGTTTTCATTTGTGGTGAGATTCTCTCCCAGGCCACAAGACATTTCCTGCT[CG]GAACCTTGTTTACTAATTGTAAGTACTTTACAAGTAAGAACTTGTTTTAAAAACTTAGCA	PLAC8	placenta-specific 8	25.1825	64.5934	39.4109	0.00272125
cg11500797	GGGTCTTTGAACTTTGGAGACCTCGGTTAGCGTCTTCCCTGCCCAAGAGTCTGGCTTCTG[CG]GGCGCCCGAACAGACGCCGACAGAAGTAGGGTCACGGCCCAGGGCCACCTCCTTGAAGCC	DLX5	distal-less homeo box 5	2.36251	41.6928	39.3303	0.0190391
cg12940073	AGAAAACCCATTTTCTTGGGGCTCTTTCCCTGGGCTGGGACTCAGCCTTGGTCATTGGAC[CG]GCTCCCAACCAAAACCACACCATAGGGTTTTCTGCTCTTGGCCAACCCAACATGAGAAAA	ABCC12	ATP-binding cassette; sub-family C; member 12 isoform e	21.5451	60.7134	39.1683	0.0018427
cg02706575	TATATTTAGTTTGAGGAGGTACATACCATTATTATCATGCCCATTTCATAGAAGAGGAAA[CG]GATGCAGAGAGATTAAATAACTTGACCAAAATCTTATGGGAAATGAGAGGGAAAGCTAGA	CCL13	small inducible cytokine A13 precursor	25.7412	64.8559	39.1147	0.0123025
cg03565081	ATTTTTGTGGTTGAGGGACTTTAAAAATTTAGCCGCTTGGGAAGTACAGAATTTTTTAAG[CG]GGCTGAAGGGATAATGTAAATTTCTGCCACAGGCAACATCGAAGGAAGCAGAGAGATTTG	C14orf93	hypothetical protein LOC60686	4.54038	43.5945	39.0542	0.00880007
cg20916523	ACTGAAACCACACAACCGCAACCCCTCCATCTCCCAGCAGGCAGGTAAGTCAATTTCCCA[CG]CCACACACGGTCGGCTCTTCCGGCGCCAACATGACCCTGGCTTGTTCCTGTCTTTGCATC	VHL	von Hippel-Lindau tumor suppressor isoform 1	38.6901	77.7391	39.0489	0.037014
cg20283107	ATGGTTGCTGCATTCTGGTTTCTGTTATTCTATCATTGGGTATAGTTCCTCGGTAGAAAA[CG]GGCCTTATCCCCACAGGAAGCAGTGGGTTTGTTATTGGAGAAACAGATTGGGGCAGAAAA	FAM91A1	hypothetical protein LOC157769	8.70806	47.4127	38.7046	0.0230434
cg23752985	CACCAAACCTCTCCTTCCCTTCCAGAGTTCAGCAATTCTGCATTTCCCTTTAGGGGCTAC[CG]CAGAGGTAATTGATCCCAGTCAGTGATCAGAGGACTGCCCCAGTGAACCAGAGCAGGGGG	VAMP8	vesicle-associated membrane protein 8	8.07001	46.5119	38.4419	0.00616348
cg04098585	CATGATCAAGGCACTCAAACCACAAGGCATCCTGACTGCAGCATTTCACACAGGATATAA[CG]TTGTTTTGATGACTTTAGACTTTTACTTCTATTTTTAAAGACTTTTTTTTTGTCACTGAA	CD28	CD28 antigen	28.6772	66.991	38.3139	0.0108682
cg00763889	TCAGGAGGCTTAGCAGAGCCACTGGTAGTTTGGCCAGAGGAGGGCTTGGAAAAGCATAAA[CG]CAAACTTTGGCCACAGTAGAACCAGACCCCATGCGGCAGCTGAGGCTGGGGAGCCTCCAG	HRASLS2	HRAS-like suppressor 2	23.9005	61.8602	37.9598	0.0349147
cg12879425	GCTGGTTTTGGGGGCTTCTTAGCCATCATACCCCTCTCTTTGGTGTGTGGTTTGGTTTCT[CG]TCTCAAACAAAATGAAATCTTCCTTCTGTGAGAGGAAAAGGCAACTGTTCAAAGAGGAAG	BRDG1	BCR downstream signaling 1	20.4291	58.3715	37.9424	0.0362992
cg22858308	AAACTGGCCTCCCCTAGTGAAGTGGTGCAGCAAGTCGCAGAGAAGCAATATCCACCGCAT[CG]TCCGAGTCCTTACTCATGCCAACACTCACTCTCTTTCCCTCAGCACTCATTGCCACAGGG	HIVEP2	human immunodeficiency virus type I enhancer binding protein 2	50.447	88.2409	37.7939	0.0257862
cg15684563	AATGGTCTTATCATGATAGGCAAGGCTGCCTCTCCCTCTGCAATTTCTGTGGTGTATTTA[CG]GCAGCTCTGGAATTCTTTTGAAATAAATTTAGATGTTTTGGAGGGCAGATACATGTAATG	TSPAN8	transmembrane 4 superfamily member 3	13.3262	51.0468	37.7206	0.0124281
cg16301617	GACAGACCTCACTCACCCTGCCAGTCAAAACATGCCAAAGTTGATTGTGGAACCTCAAAA[CG]CCAGGCGGGGACTGGCGGCTACCAGGGCACTGGAGGGCTGTTGAGGAGGAAGGGGGTCAA	TMC6	EVIN1	19.7899	57.4591	37.6693	0.000935597
cg02554564	TCCCCCACCCCCGGGAGATACTGCGAATGCACTCCAGGTCTGCCGACTCTGCTTTTTGCA[CG]GGTTGTATTTACATTGGATGTCTGCTTTATCCTGCGGTCTCTGCTTGTGGGTGGACGATG	NTF3	neurotrophin 3 precursor	3.91658	40.8905	36.9739	0.00477603
cg25463779	ACGAAATGCAATGTGTGTGATCGCTTCTCTGCCTTTTGGCTAAGATCAAGTGAAATGCAA[CG]TGTGTTTGAGCCCTGGGTTGAGAAAGAAAACAGCTTTAAAGGACATTGTTGGGAAAATTG	FAM101A	hypothetical protein LOC144347	23.9988	60.8402	36.8415	0.0216258
cg06037693	AGAGCCCGGATCCACCAGCGGCCGGAGAGCTCCCTGCCATGCCACCTCGCCCCTGGGCTG[CG]GCTGACTCCCTGCCATTGTCCACCACCATTGTTGCCAGGGAGAGGTGTCCACATGTGTGG	RUNX3	runt-related transcription factor 3 isoform 2	43.0939	79.8449	36.751	0.0110894
cg07558006	CACCGCTGTACGTGAGAGGCAGAATCCAGGACACGCTGATGCAAATTCCCGACACAGACA[CG]GTGAACTTGGTAGCATAGACCAGGGGATCAGTAACCACAATGTACCTGTCGATGCAGATG	TAAR8	G protein-coupled receptor 102	48.9417	85.4585	36.5167	0.0143186
cg09313705	CCAGGCCCAGACGAGCGATTGGCGGAGGCCGGTCCCGTGACCACGAATTCCCTGTAATTT[CG]CTGGAGTCCTGGGTTTAATAGAGAGAGTCCCCATACGCTTGTATTTATCAGCAATATACA	HOXB2	homeo box B2	6.86169	43.1397	36.2781	0.0266089
cg17571291	CCCCGGGCCGACTGAACTGGCGCCGAGGCTTACCTGAGTCCTTCCTGTAAATGTGAGGAG[CG]GAGGGAATATTCCAGGAGGCCGGTGTCTGCGATGTCCTGCTCTTGGGTAGCTAGGAAGTA	BLVRA	biliverdin reductase A	13.3773	49.6079	36.2306	0.0219814
cg09801065	GTTCTAGCTGCTGAGTGTCTTTGAGAGAGCATTTTGAACTAGTCTGCTATTCTTCAGCCA[CG]GGGTTTCTCAACCATGGCACTATTGACATTGGGGCTGGATAATTCTGTTGCAGGGCTGAT	FAT2	FAT tumor suppressor 2 precursor	3.21095	39.3169	36.1059	0.0216194
cg17397493	ATCTTTTCTAATGGGCTGCATGTTGTTCTGACTTTTCTTCTTCTTGAAACCACACACAAC[CG]CCTTTTCTCTTGCAAAAACAAAAACCCCACATTTAACAGTGCTGAAACAAATAATAGCAC	PRLR	prolactin receptor	28.526	64.5314	36.0055	0.0175438
cg00350478	TCTCACGGGGCCCACACCGAGGCTGGCTGCTGAGCTACCCTGCATGGGAGTGCTGCATGG[CG]GGTGCCCAGCCTGAGGTTGTTTATTTGCATTCCTGGCGCCCTCCACACACCCAGCTATTT	FRMD1	FERM domain containing 1	15.1589	50.766	35.6071	0.000563707
cg12459502	ATTTTTTCTTTTCTTTTCTTTTAAAATCTGAAACGGGAGCTTCCGCATTTATTATTTGCA[CG]TGGTTTTGAGGCGCACTCCTGGCCACATCACAGCTATGTTCTCTTGCCTCTGGGAAATAC	BCL2	B-cell lymphoma protein 2 beta isoform	22.6935	58.2203	35.5267	0.107407
cg00186701	CTCTGGAGTTAAGGTACCAGAGCAAATCCCTCAGCAAAGGTGTTCAAAGAGAGACACACA[CG]CCCGAGCACTTTCTTCATGACAGATGCCACAAGAGATAACTGGAGGAGCTGAAGATGTTT	TSPYL5	TSPY-like 5	32.3181	67.6843	35.3662	0.00562377
cg27227156	AACAAAAAAAAAAACTGATAGTGAGAGCCTCTCTTACTGACAAGGATAGGCTGGTTTTGA[CG]GTGAGACAGCATCAAGATAAAATATTTCTCTAATAACCAACCAGCAAAAGTCCCCAGTGC	FAM55A	hypothetical protein LOC120400	41.3627	76.6834	35.3207	0.0402724
cg24310246	AGCACTTACTGTGTACCAGGTACTGCTCACAGCAGTAGTGACCAAAACAGACAGAAGTCA[CG]GGGCTGACTTTCTAGCAGGGCAGACAGACAACCAACCACTGTGTTAAAATGCAGAGCGTG	RAXL1	hypothetical protein LOC84839	30.2867	65.6045	35.3177	0.0226717
cg06144905	CTGACCTCACCACCCACCAGGGAGGTGGGTCTTATTCTGGGCATCGTGCCAAGTTCTTAG[CG]GGGCCCTCTAGAATCTCTAAAGCAAATCAGGCTGAAGAGGGGAAAACCAGCAGGGGGAGG	PIPOX	L-pipecolic acid oxidase	31.1763	66.0082	34.8319	0.000747019
cg04428453	CCTGGTGGGTGTGCCCAAACTGGTGGATGTATTCCCTAAAAATTCAAGTCGCCATCTAAT[CG]GAAAAAGCAACAGGAAGATTATGACGGGTTTTTTTTTTTGTTTGTTTGTTTGTTTTGAGA	FLJ20581	hypothetical protein LOC54988	26.6795	61.1318	34.4523	0.0725068
cg19188612	AAGGGGTCCCCCTGGGGCCAGAAATTATTGGGGGACTCCCTGTACTTCGGGGAGACCCAC[CG]GGCCCATATCGCATGTCCGCTCCACGATGGCCTCCCATTTTGGTCTCCCCTCTGAGTTCC	CTHRC1	collagen triple helix repeat containing 1	9.74595	44.1143	34.3684	0.0626655
cg08933517	GCTACTGTTCTAAAGAAGCCAGTTACTCTAGAACTTAGGAAACATCAATGTACAAGGGGA[CG]GTAAGATTCTATTCTGGGACATTTCTCAGCCGAAGTGGAGAGATAATTACTAAGTTTCAA	TDRD9	tudor domain containing 9	21.8383	56.1858	34.3476	0.0515576
cg15037004	GTATTTTGAAAACAAATTAGAAATCTCCTTCCAGTTTTCCAGAGGTGATTAAATCCAAGA[CG]CCTTAGGAATGTAGAGGATAGAATAATATAAACAACAGATCTGAGATAACCATGGCCGGC	ZNF366	zinc finger protein 366	45.2559	79.5101	34.2542	0.000266438
cg10968815	CCATAGCTGCCTAGCCCCAGGGGCTTGTAGTGGTTGGGAGCTGGGCCTGGCTACTGGCTA[CG]TGGCAGCCCCAGCGCACATGTGGGATGAGACACTTTGGCAAAGGCCATGTTTGCAGGGAA	BPIL1	bactericidal/permeability-increasing protein-like 1	1.89618	36.0395	34.1433	0.0218114
cg25462303	AAAGGAGAAGGGTGTCTCTGCAGAGGGAAGGAAGAGGCTGGGGGAGGAGTGTTAGAGGCA[CG]CATGTGCAGAATGTCCTAACATGTCAGTGCCTGAACCAACCTGGCTGTTGGCCATAACCA	GCET2	germinal center expressed transcript 2 isoform 1	9.18584	43.2558	34.07	0.0422989
cg20176989	CTGCCAAGACACACAGTGCAGTGGGGGCAGCAGGGTGCCCTGGTTTGCCTGCAGTTGGAT[CG]TCTATCATGATCTTTCTTTCCAGGGTTCTTCTTGCTGCAGGGGGCCTGGCCACTCATGGG	KIR3DL2	killer cell immunoglobulin-like receptor; three domains; long cytoplasmic tail; 2	20.5103	54.3383	33.828	0.0119605
cg08816023	CAAGTGGATTCTGCTTCCCCTGGGACAGCACTGAGCGAGTGTGGAGAGAGGTACAGCCCT[CG]GCCTACAAGCTCTTTAGGTAAGAATCAGGGCATCTGATCTGGGAAACAGAGCAGGTTATA	FGF1	fibroblast growth factor 1 (acidic) isoform 2 precursor	13.9394	47.5662	33.6268	0.0126775
cg10368842	TCCCAGCCTTGGAAGTCCAAACCAGATACACCAAGCAGTACTTACTGGAAGCCAAGAGGT[CG]CTGGTCCAGTGCTCAGGAAAGTGCCTTGTCCCGAGGATTCCTGAACTCACTCCTGCTGAC	C10orf81	hypothetical protein LOC79949	9.01778	42.4324	33.4146	0.000102807
cg13144783	GTCAGGATCTTGAAACTTGAATTCATAAAAACCCAGAAAGCCCCAGAAACAAAGACTTCA[CG]GACAAAGTCCCTTGGAACCAGAGTAAGTGTCACTTGTCTTTTCTGTCTTATCTGTTACTG	CCR1	chemokine (C-C motif) receptor 1	22.3773	55.5825	33.2053	0.0766914
cg27016609	AAAAAATGTTTGTGTGATTTCAATCTTCTCACATTTGTTAAGATTTGTTTTGTAACCTAA[CG]TGATCTGCTTTGGCAAATGTTCTGTGTGTGCTTGAGAAGAATATGTGTTCTGCTGCTGTT	STON1	stonin 1	16.6031	49.528	32.9248	0.00376288
cg10849854	TGATGTTCCCACATACAGTCAGTTCAGCTATAACGCTTGTTTTGAAACTGCAAATTTGTA[CG]GACAGATTGACATATTACAGAACAATTTGAATACCTTGTGGGTTTTGTGTGTGCCTGGTG	GREB1	GREB1 protein isoform a	38.0044	70.5106	32.5062	0.020972
cg27383956	TCAGAGGATGGATGTACAAACATAGATCGGAGGTTAGAATGACCCTTGTGGTGTCGGTGT[CG]CAATGGAATTGGAGATAAAATTGTGTGAACACATGGTTGTTTACATAGAAGTTAAGTGTT	FLJ13265	hypothetical protein LOC79935	51.2032	83.5732	32.37	0.0454556
cg12456510	AAATGCATAGCTTATCCCTTCCTGGGTGTGACCCTGTGTGTGCCCAGCCCCAGACCTGCA[CG]TGGCCGGTTTTCCACGCTGGCAGCCTGGCATGACCCAACTCTCTGTCCAGGGCAGGAAGA	TFF2	trefoil factor 2 precursor	3.62827	35.9163	32.288	0.0107257
cg18432384	ATCAACATTTACTATGTTCCTCTGGAGCTGAATCTGTGCTAAGCCCTTTAACACACATTA[CG]TCGTGTAATCCCCCAAACCACCCTGTGAACTGGGCACTATTATTGTAGGGCCAATAAACC	FLJ32771	IIIG9 protein	44.3923	76.4525	32.0602	0.00561932
cg08460026	TATTACACATGTGCACACACAGAAGGCACTTGAATAGAAAGCCTTTTTGTTTTGGTTTTA[CG]AGAAAGGAAGCCGTGGGTTTAGCTGTTACGTCGAAAAGACAACCTCAAGCACTCAACTGA	CTLA4	cytotoxic T-lymphocyte-associated protein 4	51.9284	83.8735	31.9452	0.0043687
cg01109219	CTGTCTGTCAACAGTGTTTGTTTTAGCCACCCAGTAAGTGTTTGTTTTAGCTGCTCTTTA[CG]TGAGTAACACTTTGAGAAGAAGCACAAGGAATTTCTCCATAGGAGGGGCTACTTAAAGAG	RASGRP3	RAS guanyl releasing protein 3 (calcium and DAG-regulated)	39.275	70.9703	31.6953	0.00673029
cg09584711	GCCTGGGCAACAGGAGTGAAACTCTGTCTCAAAAAAAACAAAAAACAAAAAAGAACACCA[CG]GGAAAATCAAGTGTGAAGCAAGAGCTCAACTCTTAACAGGGGCAATGTTTGGAGTTTTGT	HPR	haptoglobin-related protein	2.18696	33.4949	31.3079	0.00920064
cg04637372	TTCTGCACCCAGCACTGCTGGAGGTGCGGTCCGGGGCTGGGCTCCAGTGCCCAAGCCCTG[CG]CCCGCTGCCCTGGCAGCTGGCTTGATCAATGCCCACATTGCGATAGCTGTTTAGGTGGCC	FLJ32784	hypothetical protein LOC127731	16.972	48.2539	31.2819	0.0454136
cg12927617	GAAAGTATTTATTCATACAAATAAAGACTTGACCCGTGAGGTAGGAACACAAATGGGCCA[CG]GAATCACTCATTCCACAGAATATACCGAGTGCCCTTGAAGTGCTGGGCACTGCTCCAGGA	ORM1	orosomucoid 1 precursor	13.9621	45.1168	31.1547	0.00355442
cg25623459	AAGTGTGGCTGTGGCCTGGTCACAGGGGAATCACTTCTTCTTTCTGATTCCTGCACTTCC[CG]CCCCCACCTCACCGGCCGACCTGCCCCCAACTGGCCCTCCTCTCCCCCAGCCTCTGGCCT	TNNI2	troponin I; skeletal; fast	23.1491	54.1178	30.9687	0.00158475
cg02794695	CTTCTTGAAAGGCGGCTGTTTATATGTGAAGATGAGATTGGTGAAGATTGGTTACTTTTG[CG]CAGCTCAAGTTCTTTTATCAAGGGAATGACAGAAAAACCACAGAGAGGGAAGTTGCTAGC	SLA	Src-like-adaptor	53.4079	84.3382	30.9304	0.0139848
cg22181664	TTGGGTGGGTTGGTGTCCATGGCTTGGTAAACATTTCCAAGAAGTAAACAAACCTATCAG[CG]GCCAAGCTGCTTGTCACCTGTGAGTGCTTCCAAGGAACCGGATGTGGGCTCCCCCACCCT	CLCA1	calcium activated chloride channel 1 precursor	39.6184	70.5272	30.9088	0.00738174
cg26285698	ACAGTTGCCCAGCAACAGGCGGTGCCCTCCCTTCCGCCTTCATCCGAGGCCGGGCCTCTA[CG]TCTGAGAGGCGGACCGCCCTGCACCCTCCAAGCCTGCACCTCTTAGTCCAGCACCAGGAA	C16orf54	hypothetical protein LOC283897	47.0981	77.9969	30.8988	0.00240653
cg03573747	CTCCACCAGTGCTGCTCTGACCAGAGTATCCACCTGTATCCACTCCCACACTACTACGGA[CG]GGAGAGCCTGGGTGATCCCAGCCAGAGGCTATGCATGCATCCCCCACCCAGCCTGGAACT	ADIPOQ	adiponectin precursor	23.4896	54.3144	30.8248	0.0065027
cg25151295	CAGTTCTGACCTCCTGGCTCAGAGACGTCACCGTGGAGACACCTGGCTGCTATTGTGACA[CG]CAGGAGGTCAGCTGGCTCCTGCTAGTGGGCATTTACACTGCCCACCCTGCCAGCTTCACA	RANBP5	RAN binding protein 5	35.4081	66.2203	30.8123	0.108583
cg24619694	TGAGAGGGAGGCTCCCCATCTCAGCCAGCCACATCCACAAGGTGTGTGTAAGGGTGCAGG[CG]CCGGCCGGTTAGGCCAAGGCTCTACTGTCTGTTGCCCCTCCAGGAGAACTTCCAAGGAGG	TAGLN	transgelin	13.962	44.6006	30.6386	0.00945824
cg15758700	GCTAGACTTTCCACAATGTGGCAGATAATCCTACTTAGTAAATAGTGTTCCCACATGACA[CG]TGCCTTTCTAGGCATTCATGCAGGTGAAAAATAGATTACAATTATCTGGCCAGGCACAGT	FLJ36004	hypothetical protein FLJ36004	32.5248	63.1487	30.6238	0.0144963
cg22658979	AAGGCAGCCAGGACCCCTGGATGCATCTTGAATGGTGATGCCTGGGGACTGTTGTCTTTC[CG]CAGAGATTACCTTTACTTTTATAGGCCTGCAATGGTGAGTCATCACTTATGGATAGGTTT	MMP13	matrix metalloproteinase 13 preproprotein	48.5607	78.9319	30.3712	0.0238904
cg03886898	GATGACCTACCCGCCTTGGCCTCCAAAAGTGCTGGGATTACAGGCTCGAGCCACCGCACC[CG]GCCCCCAATCATGGCTTCTAGCTGGTGGTTGACTATTTCTGTAGTCAGAGCCCTCCCCAG	DIO1	thyroxine deiodinase type 1 isoform a	21.3842	51.7531	30.369	0.00799228
cg22074467	TGCACTAAAATAAATTTCTTTGACACATTTCAAGACAGCTATTCAGAAGGGCAGGAAATA[CG]AGAAGAGCCAAAAAGCTGTCTTTAGTGGGAAAGACTTGCATCTGTAGAGAAAATTTGCAT	AKR1C2	aldo-keto reductase family 1; member C2	16.3794	46.6627	30.2832	0.0273737
cg11639651	ACTGGAAATTTGCAGAGCAGCTCCACCGGTTGAAAGTTGGCTTTGTTTAGTGCCCAACTT[CG]CAGAAGATTTTCCTCGGCTGAGTGGGCTTGGCAGAGCCCCGGCTTGAGAGGGTTGCTTAG	HKDC1	hexokinase domain containing 1	21.9411	52.2076	30.2665	0.0106148
cg16414852	GACTTTCTAATTATAAAATATGTTCAAAACAGAAATTGTTCTGAGGCACACAATATTCTG[CG]GGGATAGGACAAAACTTCAAGGAAAGAAATTGAAAAGCAAATTTTACCTCACAATTTAAT	SULT1B1	sulfotransferase family; cytosolic; 1B; member 1	35.0269	65.0633	30.0364	0.0382424
cg19903229	GAGTATTTCAGAAAGTAGCATAACCAAGTCAATGTTTAACTGGATTCTTTGGGTCTGAAA[CG]GCAAAGTTGAAGGGAAGTCTCCATGGAAACCAGCCTCCCAGGAAGTGGCCAAAAGGGTTA	C14orf105	hypothetical protein LOC55195	7.59512	37.6242	30.0291	0.0338031
cg19766460	CTCTGAACTGGAGGGCCGGCAAGCCTCAAGGCTTAATGCAAGACTAAATACAGCTGTCAG[CG]CCTTCCTCTGAGCTCGCTTGGGAGCTGTCTGGGGGGACGGAGGAGTGAAGATTAGGTGAA	C21orf128	hypothetical protein LOC150147	18.2013	48.1136	29.9124	0.00135098
cg19814116	GTACCTGCTCCTGAACGGGAACGACCGGAGACAAGGCCATTTTCCGAGCACTCAGGGGAA[CG]CCAGGTCACACATCTGCTGCAAAGCACGCGCCTTGGGACCACAGCACCCAACAGGAAGTT	KCNAB2	potassium voltage-gated channel; shaker-related subfamily; beta member 2 isoform 1	40.1261	69.9643	29.8383	0.00210173
cg07409200	GTGCACTGCATCTGCTGATGTTGCACACACATGCTGAAATTCCTACCAGCTTGCCTTGGA[CG]CTACTCAATCAGGAGAACAGTAACAGATCTGTGTTTGACAGAGGGCATTTAATGTAAGGA	FLJ40919	hypothetical protein LOC144809	19.2798	48.9231	29.6433	0.0072391
cg21019522	CTCATCCGGCAGAACTGTCGCCTTGCTTCTCTGAAGCGGTGAATGCCCTGGGGCTGGGGA[CG]CACAGGCTCGCTGGCCCACAACCAAAGCCGCTTCCTCTGGAGGAGGAAGTCCAGGGGTGC	SLC22A18	tumor suppressing subtransferable candidate 5	37.7959	67.434	29.6381	0.000344287
cg01946401	GCTTTTTTGGATTGTGTGAATGCTTCATTCGCCTCACAAACAACCACAGAACCACAAGTG[CG]GTGCAAACTTTCTCCAGGAGGACAGCAAGAAGTCTCTGGTTTTTAAATGGTTAATCTCCG	RUNX2	runt-related transcription factor 2 isoform b	3.40228	32.9124	29.5101	0.0245317
cg04091078	AGTGAATAAAAGAAAAGACCACTTGTGATCTTACTTGCTGATTCCCAGAAAACACAACTC[CG]CAGGGGGCAGAGGGTAAGGAACAGAAGCCAGAGGAGGGCGGAAGTTTATAACAGAGACCC	SLCO1C1	solute carrier organic anion transporter family; member 1C1	3.66018	33.1361	29.4759	0.0177268
cg27208307	CATCTGAAATCCGACAACTCATTCTTGAAGGTTAGAGCTCAGCTTTGAAGTTTCACTTCA[CG]AGCTTGGCTCAGTGAGGTATGTTACTCCCCGGTGAAAAAGAAAATGAAGAGAATGTTTTA	PRG1	proteoglycan 1; secretory granule precursor	2.36169	31.5666	29.2049	0.020242
cg19103609	CAGCATGGGCAACAGAGCGAAACTCCGTCCAAAAATAGCAAAACAACAAACAAACAATTA[CG]ATAACATTAAAAGTGACAGCAGCTAACACTTATGGAGCGTCTAGTGTGTTCTCAGCTCTT	PKN1	protein kinase N1 isoform 2	41.9332	71.103	29.1699	0.00675896
cg13920529	AGCCCCAGCTGGGGGTGGAAGCTGAGCCAGGGACAGTCACGGAGGAACAAGATCAAGATG[CG]CTGTAACTGAGAAGCCCCCAAGGCGGAGGCTGAGAATCAGAGACATTTCAGCAGAGTGAG	AQP7	aquaporin 7	20.1149	49.005	28.89	0.000280915
cg05439368	CTAGCTCCTGCCTAGCTGTCCAGACTTAATGACCACAGCTCTTTCCCCAGTGTTTGGGAT[CG]CCCAAATATGTCACGCTTCTGCAGCTTTGTATATGTTGTCCCTTCGGATGGGAGTTTCCC	RNF36	ring finger protein 36 isoform b	12.1715	41.0178	28.8464	0.0264663
cg13702536	AACATCCATCAAGTATCGTGATTAGAACTTTTCTCTCCGCAGACTCCTCCAATTTTTGAG[CG]CGGTATTTTTCGGCACAGGAAATGGCCCGGAGGAGCTGCAGAGCAAAGCCTCCCCTCTCT	GPR81	G protein-coupled receptor 81	6.9561	35.6832	28.7271	0.00724883
cg15691649	CCTTGTGGTGGCTCTTGGTCTTCTGGGGCAGAAGCACGCCCTGAATGTTGGGCAGGACAC[CG]CCCTGCGCGATGGTGACTTCGCCCAGCAGCTTGTTAAGCTCCTCGCCGTTGCGAATGGCC	SLC17A3	solute carrier family 17 (sodium phosphate); member 3	54.6851	83.3854	28.7003	0.00489674
cg17838516	CCACCTGTACTTGACATCCCACTTCCTTCCTTGCCAAGCACTGTAGCTTTATGTAGTAGT[CG]CTTAGAAAATCCTTGCTGAAAAAATGAGTTAATCAATGGAAGCATTTCAGTAGGTTTTGT	MTNR1B	melatonin receptor 1B	13.9414	42.6293	28.6879	0.00328014
cg20625138	GTGAAAAGTTAAAATACATAGCAAACATTGCTCCAGGCTCAAGACAATTCTGTACATACA[CG]TGGCCTCATGTGAAGCCGCAAGCACTTCAATCTTCAGAGAAAGGAAATAACTTCATAAAG	UTS2	urotensin 2 preproprotein; isoform a	33.5575	62.2443	28.6868	0.0195257
cg10044101	TGATATTTTCTTACCATACCCTTTCAAACGCATGTCTCTCCAACTGCCTACATAAATCAA[CG]AGTGACTTGGATCCAGTTCCTGTGGATTTATTTCTGTGGTGACAGTCATCCCGACTTTAC	VNN2	vanin 2 isoform 1 precursor	36.9926	65.4743	28.4817	0.00397974
cg03885639	ATGCCTCCCTCTAATTAGCAGGGCCTGGCTCAGGGCCTGGGCAGTTATTTAGAGAACCAT[CG]CCTGCTCCCAGCAGAGATATCCATAAGGCTGGGGTGGCAGGCACTGTCTGCCCAAAGTCA	PANX3	pannexin 3	35.2822	63.7391	28.4568	0.0119712
cg15512851	GGGTGGATCTCAGCTACCCTCGAAGCAGAGAGAGAGGCCTCCAGCCAGCACACTCAGCCA[CG]CTGGCCTGGGACAGATAGGCTAAATCACCCATGAATCTGTTCTGATCTTTCTTGAGGGCT	FGD2	FYVE; RhoGEF and PH domain containing 2	30.4666	58.8908	28.4242	0.00526412
cg10281002	TTGGGATGCGATAACTCAGTGCCCTCTTGCAGACTTGCATAGAAATAATTACTGGGTTGT[CG]TGGAGGGGACACGAGACAGAGGGAGTTCTCCGTAATGTGCCTTGCGGAGAGAAAGGTCCA	TBX5	T-box 5 isoform 2	12.7489	41.0988	28.3498	0.0300892
cg14451276	AAGTTGTGCCACTGTGCAACTTGGGTTTTCTTTATCCTGCAGTCTTTACCTCAGCAGAAC[CG]CACACCACAGACTCCCTCCAGCTCTTTGTGTGTGGCTCTCTCAGGGTCCAACAAGAGCAA	AOAH	acyloxyacyl hydrolase precursor	26.4347	54.7403	28.3056	0.00714978
cg21130374	AAGTGGCTGGCCCTGGGGACAGGGTGGCCTCCATCCTGATCTGGCCAAAAGTCGGGTGGA[CG]CAAAGGGGTGGTTTTTAGGACAGCTTTGCTCAGCGTCCTACAAAGTCTGGGGGTTGAGTA	MX2	myxovirus resistance protein 2	11.5378	39.7627	28.2249	0.0637034
cg13500388	CAGAGCGAGGCTCTGTTTAAAAAAAAAAAAAAAAAAAAAAAAAAAAGAGGGCTGGGATTA[CG]GGTATGAGCTACAGTGCCCGGCCACAGGACTAACTTTGAATCAAACTCTGCCATAAATCC	CBFB	core-binding factor; beta subunit isoform 2	30.8526	59.0711	28.2185	0.00585495
cg11158374	ACCCATTTCAGGGGTTGGCTGAAAATGAACTTATTAAAACCTGCCTGTCACAGGCTACTC[CG]CTGACCCTGTCAGCCTCATCTCCATGGAGAGCAGCCCCTCCTGCTGAAGATGGGACAAAG	TFF2	trefoil factor 2 precursor	31.7548	59.954	28.1992	0.0119312
cg14550066	GGAGTGTGGAAGACATCGCTCAGATTCTGCCGGCCTAGTGCTGAGCAGTGGGGACTGAGC[CG]GGCGGGCCAGGGAGATAGATACACAGGAAGTGGTGGGTGAGCACCAGCGCCCATCACCAG	NCR1	natural cytotoxicity triggering receptor 1	19.0891	47.0639	27.9748	0.00726127
cg27015047	AAGACAAACTTGGAATCTTAATGATCTTGTCTGCGCTCAATTACTTGACCTGATTTTGCT[CG]GCAAATATTAGCCATCAAGCCAGACACACCTGTAGAAAGAAGCCACATAAAGGGCATTTG	DMBT1	deleted in malignant brain tumors 1 isoform a precursor	54.7457	82.6629	27.9171	0.0185316
cg11532513	TCATGTTTGAATGCTACAGCTGTTCACCAAGGTTTGACAAACATTCTTTACGCGGCTCAT[CG]TCTGAATGGGAAAGGCAGGGATGATCCTGGGGAGGCCAACATTTTAAGAAAGAAGAGGGG	LRTM1	hypothetical protein LOC57408	57.068	84.985	27.917	0.0439311
cg19456540	TGGTTTTCCAGGATATGATAGAGCTCGCGGTAGTTGCCACCGTGAAAGGCCACGATGGCT[CG]TGCGCGTAGCACCGACTCATTCTTGTTGAGGGCCTCGCAGGCCGCAGGGGCCACGGGCAG	SIX6	sine oculis homeobox homolog 6	1.27362	29.1844	27.9108	0.112533
cg07152925	GACACCTGACTGCATCAGCCCTAGACAGCTAGAGGTGTGTTTTGCCATAAATCAGAGAAA[CG]TCAGGTTTCATGGCCCAGAAGTGATTGTTGACATTTTCCCAGCGGTACTACAAATACTGC	S100B	S100 calcium-binding protein; beta	14.6054	42.3398	27.7344	0.00155782
cg07685786	GGCTGGAGGCTTCAGCAAGGGGGCACACCGTCCACACGCCTCTGTAAAACAGCGTTCGAA[CG]GGACATCTCTAAGGCATCGTCCAACTCTGAGAGTCTGTGACCTTCCACCCTGGGGTGGAG	S100B	S100 calcium-binding protein; beta	38.9729	66.6688	27.6958	0.0217839
cg26514492	TGCTATTGCTAAAAGAGGTAAGACTGGGGTTTCCTGCCACTCCCTCCCTCAGGAAGGTGA[CG]AGGCCATGCTGTCATCACCAGTAAGATACCCCAGCCCGGTTGGCTAACCCCTAGCTCAGC	GPR132	G protein-coupled receptor 132	11.1669	38.7588	27.5919	0.030826
cg17001430	ATCTGCCACAGGCTGAGGGTTCAACACCCAAATTACTGACTCTAAGGGCCCTTGACAGTT[CG]CAGGAGAGGTTTTCAAATGGCAAAAAAATCACATCTCAGACATCATTATATTCCATCGTA	KIF25	kinesin family member 25 isoform 1	39.9895	67.4824	27.4929	0.005456
cg02099418	GATGACTTTAGACTTTTACTTCTATTTTTAAAGACTTTTTTTTTGTCACTGAAAAATAGT[CG]GTCACTACATGATGGGCTTATGGGAATTATTCTTTATTGATGGATATCAAGAGTTGTGTA	CD28	CD28 antigen	51.0081	78.4248	27.4167	0.0666148
cg20451680	AATTATTGCTCCAGGCGGCCACCAGGTGTGCAGGCACGAGGAGCGTGGTCAGCAGCAAGA[CG]CTCTTCATGTTTCCCAGCTGCCTCCGGCTCGGCTCTCCAGTCGTGGTCTTTGCTGGTGGG	ESM1	endothelial cell-specific molecule 1 precursor	1.14513	28.4887	27.3436	0.0116772
cg02022375	TAACAAGATAAAAATGTTGCTCGCCACAAATAGAGGAATTGGCCCAGACTTATAAAAAGC[CG]GCAGTGGAATAGGCAGCCATAATTCAGAAACTCCTCCAAGCAACCCAACCTTCAGATCAA	KRTAP1-1	keratin associated protein 1-1	13.4031	40.6141	27.211	0.0302319
cg18873386	GAAAAGCGGGATAGCCTCTGATTAATTCCTACTCTGTTCATTCAGATAGTTTGTGCAAAG[CG]CTTCCTACAACACTGCTTTCTCCTTGGCATCTGGGATTCAGCTCTTGCGGTCGTTGCTTC	DLX5	distal-less homeo box 5	28.5633	55.7591	27.1958	0.0268205
cg21907579	GCCGGTTGCGTGACTCGTGACGTCTCCAAGTCCTATAGGTGCAGCGGCTGGTGAGATAGT[CG]CTATCGCCTGGTTGCCTCTTTATTTTACTGGGGTATGCCTGGTAATAAACAGTAATATTT	TBX5	T-box 5 isoform 2	23.8105	50.9177	27.1072	0.00795609
cg18640030	AGTTTCTCCACTCCAGAGCCTGGAGTGGGATTTTATAGTGTCGACCCTCTTCAAAAACCA[CG]CAGCATTTGCCTAATAAGCTGACGCTCTCTTGACAGCTCGATTGCGTGCTGCCTCTGCTC	CRH	corticotropin releasing hormone precursor	49.4117	76.4916	27.0799	0.100927
cg14902389	CCTTCCTTACTTTGTCTTGGTATACTACATGGCAAAATGGGAAAGGTAAGGAAAATGACT[CG]GAAAATGTGCATGAAATGTACTAGGGTTTTTGCTTGGTTAAGGTGCCTAAATGCTTAGGT	MGAT4A	mannosyl (alpha-1;3-)-glycoprotein beta-1;4-N-acetylglucosaminyltransferase; isoenzyme A	39.4297	66.419	26.9893	0.0344078
cg15645309	TCTGTAGGTCTTTTCCCAGATATGTATTTTTCTCTCTAACTTCTAACTCGCTGAAGTTTC[CG]CCCATGTGACTTCCAGCGTGAGTTACCAGAAACCACAAGAGAGAGAGAGAGCGTGCAAGC	BATF	basic leucine zipper transcription factor; ATF-like	23.1081	50.0093	26.9012	0.0552774
cg06118312	CATGGTCATAATGGAAATGAGAAGAATCAGTCTTACCTTCAGGAATTAGCAGGAGAGAAA[CG]ACAACTGAGAGAGAGGATGCCAGAAATCTATAGGAGTTCCTCATTGTGGCTGCTGTCCCA	GZMA	granzyme A precursor	14.6377	41.3824	26.7448	0.00511986
cg01566404	TCACCATGCCTTGCTTTGGCCCTTAGCTGCGCCAGGCATTTGGCTGTCCTCCCCAGGACG[CG]CGAGGGTCTGTCCACTTCACACCCCGAATGCCAAGCAAAGCACTGGGCTCGGGTACACCG	ETNK2	ethanolamine kinase 2	18.4577	45.1746	26.7168	0.00779878
cg26928972	TGCTTTAAAAAAAATAAAATTTTGTGTTAGAAGTTTTAAAACATTTGGAAATTCTAGTTG[CG]GCTTCAGATTTCATAATTCAGATGATGCAACAGGATGGAACCATTGTCAAAGAGAATGCA	CSTA	cystatin A	9.42965	36.1418	26.7121	0.00529376
cg02657438	CCTTTTTAATTTTTTGTTTGTTTGTTTGTTAAACAGATTTCTGCCTGGCAGATTAACCAA[CG]GCAAGAGAGGCTGATCTGTCTACATTCTGAGTACTGCCCTTGGCAAGACACCTAGAACAG	STON2	stonin 2	55.6257	82.3365	26.7108	0.016986
cg01348086	CTAGACCCTTCCAGATGGCCCAGCCGGGAGCCTGGTACAACCCTGGCAGTGAGGCCAGAG[CG]GGCACAGGCTTCTGGTCCAGCCCCCACCACTCCCTCACCTGCTGCATCTGGGGCTGCATC	RGS14	regulator of G-protein signalling 14	35.4912	62.1437	26.6526	0.0417099
cg06950730	GGGTTGGCAGAGGTGTGCAGGATCTGCCACTTACCATTCACCATGTGGCCTTGAGGAAGA[CG]CACTCGGGGCCTCAGTTTCCTCATCTATAAAATGGGGATGTAATTACACCCTCACACTGT	TAGLN	transgelin	33.4007	60.0121	26.6114	0.00118823
cg04748010	TATTTAGAGATAAAGTCAGAGAGCTGACATTAGGGCTTCTTATTTTCCCATGTAGCTCCA[CG]GAAGATCTGTGGCTAAGTCAGAGTCAGAACCTAGTTGTTTAGTGTTCTGTCTGCCAAGTC	POU6F2	POU domain; class 6; transcription factor 2	4.85174	31.375	26.5233	0.0104323
cg24389347	TGCCCAGAGCTTCCAGCCAGAAAGGACAAGCTGCAGGACCCTGTGGGCTGGCTTATGTGA[CG]CCAGGCAGACTGAAGCTGGCCATGGTCCCAGCTGCCACATTACCACAGGAACAGCAGCCC	C3orf22	hypothetical protein LOC152065	6.28672	32.7065	26.4198	0.00154226
cg14959707	TGAAAACGGTGTGCTTATGGTGTGCCGGACCACAGGGGAGCCACAAAGATGACTCCTGTA[CG]GTCCCTGCCGTCCAGGACCCTGGAGTCAAGTCAGAAATGGATGTGTCCACAGCTGATTGT	ZC3H7A	zinc finger CCCH-type domain containing 7	54.2662	80.6611	26.3949	0.0162625
cg20507276	GCCCTTCCGCAGGAGACACCAGTGTGTAGAGCAGAGCCCTTCCTTTCGAGAGGGTCTTCA[CG]CTCTCATCGTGGTCGGCGGTCGCGGGAGAGGGGCCCTCCTGGACCCGCAAGCACGCCCAC	OR2L13	olfactory receptor; family 2; subfamily L; member 13	10.443	36.7735	26.3305	0.0395355
cg04376312	TCCTTACCTCGCTCTGCCTCCTTCGCGTTAACTGGGGTCCCATTGTTGAGGGACCTTGTT[CG]CCGATGATTGCAGTTGGAAAGTTTTGGATAAACTTCTCAGGAGATGTGAGTTGTCAATGG	MYLK	myosin light chain kinase isoform 6	9.43756	35.7676	26.33	0.000636538
cg04070847	TCAAGTTCCAGAGAAAAGCTTCTGTTCGTCCAAGTTACTAACCAGGCTAAACCACATAGA[CG]TGAAGGAAGGGGCTAGAAGGAAGGGAGTGCCCCACTGTTGATGGGGTAAGAGGATCCTGT	CD200R1	CD200 receptor 1 isoform a	10.2732	36.4821	26.2089	0.0387955
cg21948655	TAGGTCTCAATGACCAAGAGAGGGGCAGTTTGAGAGATCCATGTATGAAAAGAACATGGA[CG]GTATGGACTAGGATATTTACACTCATGCACGCCCGAGGTCCCTCGTGACACAAGATGAAG	SMCP	mitochondrial capsule selenoprotein	64.7639	90.8529	26.0891	0.104332
cg24928687	CAATCTCATGTGTGCACAGCGTGGTTATCTCCCCTGGACTCTGCACAGCAAACTGAACCA[CG]CTGACCTGAGAGATACAGGGCTGAAATGATCAGTGCTCGAGTCCCATCTAAAAGAAGGGA	EPHX1	epoxide hydrolase 1; microsomal (xenobiotic)	65.592	91.5677	25.9758	0.00316676
cg09214551	TCTGTAAGCCACAGCTTATTCATCTTTCTTCACATGGTTAGTGCCTGGCACTGGCACTCA[CG]CTGTCTCTCCCCATCTTCCTGTCTATATTTGTAGATATATTTTTAAACTGAAAGTCGTGA	DCAKD	hypothetical protein LOC79877	24.0812	49.9009	25.8198	0.0470791
cg21765730	CACTGACATGCCTCATGACCTGGGTAAATACAAGGCAAGTCTCTGTCTAATGATTCCTTT[CG]TCAGAGATTTTATAAGAAAAGAAAGCTGGTTTTATTAAATTGTCCTCATGTACTTTATAC	NOX3	NADPH oxidase 3	42.8387	68.6437	25.805	0.0191494
cg00319692	ACTAGTCACAAAAACCCTGACTATCACCTGATAGATTGCTTGTGCTGCCTGATAATTACT[CG]CACTTTTCCCAGGCTAGTGCAAATCTTCAGGGGCCGTCCAGGACTACAGAGCTGTTTCAC	ATP6V0D2	ATPase; H+ transporting; lysosomal 38kDa; V0 subunit d isoform 2	21.6487	47.4015	25.7528	0.0464928
cg11147193	AAACTGTCTTTCTAGCGTCTCTAGGGGAGAGCTTGAATCCCTCCTTCCACTCCTCCTCCA[CG]GAAAACAGAGTGAACTCCTGCTACAGAGGCCGCCAGAGCAACATGCAAGACCAGCTTTGA	HPCAL1	hippocalcin-like 1	28.6663	54.3855	25.7192	0.00305726
cg06305609	CTCACATCTGAGTGGCCTGCCGGGACAAGACGTTGAAGCAAACTTCACTTTCTGTGGTTT[CG]GCTCCACTCTCACCCTGCACAGCCGCCTCTGCGCAGGTTTCAATTCCCATCTCCTGCTCA	BCNP1	B-cell novel protein 1	31.0772	56.7344	25.6572	0.0470554
cg17067993	CACTTCCTCCCCAGACAGGGGTAGTGCGAGGCCGGGCACAGCCTTCCTGTGTGGTTTTAC[CG]CCCAGAGAGCGTCATGGACCTGGGTGAGTGAGCCTCTTCATGTGAGAAGGAACAGTACCA	CCR7	chemokine (C-C motif) receptor 7 precursor	34.1595	59.7124	25.5529	0.0215761
cg23855093	AAAATGATGCCAGTCAGTAGTCCACACACGACAGCCACCAGCACCCTAAGGTTCCAGGCA[CG]GCAGGAAGCCATGGTGAAGCCAAACCACAAATCCACTCCTGGGTGAGAAATAACTAGCTT	GPR128	G protein-coupled receptor 128	43.5214	69.0654	25.544	0.0258606
cg22436411	AGAAACTCGTGTTTTGGAGATGTTGAGGGTGAACAAATGGTAATGAGGATGATGACAGAA[CG]CAAGAAAAGAGAACTAGCATTCACCGGACACCCACGATGTACCAAGCACTTTGCTAACCC	FCGR2B	Fc fragment of IgG; low affinity IIb; receptor for (CD32) isoform 3	60.0242	85.5603	25.5361	0.151531
cg12339029	GGAGTGGTGGTTGGGTTGATCCACAGCCCAGTGTCTTGAAGATGGACCCAGAGTGTTAAA[CG]GCATAAGGGCATGCATATATATTTCACTTAGTGCCTAATAGAATCTTGACACATGCGGCT	MYL1	fast skeletal myosin alkali light chain 1 isoform 1f	38.7033	64.0365	25.3332	0.0446623
cg16944093	GCGGCGCGAACAATATCCTTTCTATTTGGAGTTGACTCTGCTGCCCTTTGGAGATCCCAG[CG]CGTAACGTGAGCTCGCGACCAGCGCGGGGGAGGCGCCCACACGCCCGTCCCGTCTTGGTG	LIMS2	LIM and senescent cell antigen-like domains 2	18.3917	43.6512	25.2595	0.0189328
cg16648841	TCTAACACAGCCTCTGCTGCAAACATAAAAGTGTCTTAGTTCCCCAGCAGGTGATTCCTA[CG]TGCAAGTTTTGCAGAGACATATGGCCCACTTACTGGTTCACCTTCTCCTGTGCAGTTACC	C8A	complement component 8; alpha polypeptide precursor	35.764	61.0201	25.2561	0.00062444
cg04265576	GTCCTGGCCGCTGGGAAGGCTCCCGGGGAAAGTGGGATTCACAAAATAGGAACTCATTTG[CG]CGCCCCTCTGCAGGACTGTGATTTGTTGTGTATTAGTACATCTGGCTATAACTATTAGTA	HOXA6	homeobox A6	6.70504	31.8178	25.1128	0.00918272
cg02516189	GGGCCGCGGAGCCTCTGGGAGATGCTGCCCGGGGCTGCAGGGAGGGAGGAGCACGCCGGA[CG]CCTGTGCACTTCCTGATGGGTTCTGCTTAACTCCACAGTCCCGCCAGTCCTCCCACAGGG	CARD9	caspase recruitment domain protein 9	20.5246	45.6237	25.0991	0.0661919
cg18997129	CCGGCCCGGAGCTATGGAGCGGCGCTGGCCCCTGGGGCTAGGGCTGGTGCTGCTGCTCTG[CG]CCCCGCTGCCCCCGGGGGCGCGCGCCAAGGAAGGTACCGACCCCCGCCCCCGCGCCCCCA	EPHA1	ephrin receptor EphA1	18.8328	43.8853	25.0526	0.00113966
cg15910079	AGATTGACACATGGTCCACTTGTGCAATCATCCTTTTTATTTGATGACTTGGCTGAGCAA[CG]GATACCCAAGGACAGCCCTGCTGCTCTTTCTGCTATACGGACTCTAATTCCAAGTCATCC	RNASE3	ribonuclease; RNase A family; 3 (eosinophil cationic protein)	10.9498	35.9955	25.0457	0.00532813
cg03840259	CTCCTGCATTTTAGTTCAACTCTGGCAGCAAGAAAACAAAACCACATAATCTAAGGCTCA[CG]CCCAACTCTCCGAAGCCCCATATGTGCTAGTTCCTGTGTGGTTTGCCTACAGACTGCAGG	GRAP2	GRB2-related adaptor protein 2	10.0719	35.0623	24.9904	0.0981291
cg22628873	GAGGAGCAACTTGGTTCGTAACTCCCTGTGCGTGTTTTGCGACTCTTGTCCAGAAGGTAG[CG]CCACAGCCTGGAAACCAACATTTCTAAATTCATTCTGGGATTCCCATCAAGGACTTGTTG	GGT6	gamma-glutamyltransferase 6 homolog	23.5545	48.518	24.9635	0.110922
cg09519758	CTTCATTTTTCTCTATTAGATGTAGTGAATGTCCCCTACTCATTCAGAACTCTTGCTCTG[CG]CACCACCTCTGACAGTGTTTACAGTAACTGTGGTTTTGGCAAATGCAATAACTACCCATT	C9orf68	hypothetical protein LOC55064	39.6881	64.6447	24.9566	0.000979907
cg05606799	TCTTTCCTGTTTACCAGCCTGGCCAGATTATCCTGGGATGCCTGGGCGAATACACTGAGT[CG]CACTTTATTTGTGAAGCTAACACTCTGGGGATCCCGAGGGCTCTCTCTTGCTGTGGAAGG	KISS1	KiSS-1 metastasis-suppressor	3.17778	28.0238	24.846	0.0405731
cg18390025	GGCGTGAGGTTGATCTGAAGCCTTACTAGATGACTTCCCCGTCCTTTGTGGCTGTGTGTG[CG]CGCGTGTGTGCACAGTGCAGGGCCCGGGGGACAGCCTGCCCTTTACAATTATCCCATCGT	ELOVL3	elongation of very long chain fatty acids like 3	11.6703	36.4923	24.822	0.0288451
cg11801011	CTGTCCTTAGCTAATTTTAGCTGCATTTTCTGTGGCCTGGCAAAGTGGGCCAGTAGCTCC[CG]CGGTGATTCTGCGGTTTCTGGGACACGGCCACGCTGGGTCACCAGCAAAGTGGGGCGCAG	SHANK1	SH3 and multiple ankyrin repeat domains 1	28.5619	53.2234	24.6614	0.00945
cg14114267	CTTAATAGGTAATCCATTTGTGAGATACTGAGTTTACATCCCAGTTCCAAAGCACTTAAC[CG]CCTATGCTGACAGGATCAGAAACATTGTATGGTTACTTTGCTCTTAATTGTACAAAGATC	SP3	Sp3 transcription factor isoform 1	37.7903	62.4251	24.6348	0.0221456
cg07405796	ATCACTTGCTTCCTCTAGGTGTATGAAAAATAATTTCAAGTTTAACAAACACAAGGAAAC[CG]CAGGGTCCATGTCAAAGCTGATGAGCTATTTCTGAAACTCGTGCAGAATTGTGGTTTGTG	TRIM40	tripartite motif-containing 40	46.4417	71.0089	24.5672	0.0203031
cg25948180	GCATAGGCAAGATTGGATGAGAGAGAGAAGATCTTGGAGACAGGACAGGTAACTGGAGAT[CG]TTCCTGGGCAAGTGTGTATGGAGAAGTGTCCGTACCCTCAATCAGTAAATCTTAGTGTAA	PDHX	pyruvate dehydrogenase complex; component X	39.1726	63.7201	24.5475	0.0325513
cg03801286	TCACAAATTACAAAACGTCAGAGTACTTTCTGGAAATAAGCCTTCCTCTCCAGGGAACAA[CG]CATTTGACACTTGACTGGGATACACTACCGGATCCTCCGAGGGTGATGGTTCTCAAGAAG	KCNE1	potassium voltage-gated channel; Isk-related family; member 1	44.8712	69.3507	24.4796	0.133701
cg20399252	GTAAGTCCTATTGGCTTGGCGATAGATGCGTTTAACCTGTGGCAGGCCAGGTTTCACTAT[CG]CAGGCCTCCATCACAACTGCTTCAGCACTGAGTGGTTAAATTAAATATTAAAAGCTGAGG	EBPL	emopamil binding related protein; delta8-delta7 sterol isomerase	67.4672	91.8846	24.4174	0.00451159
cg12951282	CCCACAGGAAGCTGGGGTCTGTGGTTCAGATGCCGGATTGGGCAAGAGTAGAGAACTGGT[CG]CTGTGATCCTGGTCAGGGATATTTGGAGACACCCACAGTTCTGGTAAATTCGGAGGCAGG	ASGR2	asialoglycoprotein receptor 2 isoform a	6.80031	31.2075	24.4072	0.0265294
cg08504583	GGAAGTGCATGTCTGTGTTCTGGCTCCGATTGGGAAAAGCTGCTTAACCACTGTAAGTTA[CG]GGTTGGATAAGTGACATATACGACTGGTGTCAATTGGCAACCAGGCTTCACAGTTTCATG	FLJ30046	hypothetical protein LOC122060	39.1969	63.6014	24.4045	0.0143429
cg17711541	GTCACCCGGCCTAGCAGTTTGTTGAGCTCCTCGTCGTTGCGGATGGCCAGCTGCAAGTGG[CG]CGGGATGATGCGAGTCTTCTTGTTGTCGCGAGCCGCGTTGCCGGCCAGCTCCAGGATCTC	HIST1H2AC	H2A histone family; member L	21.3537	45.7035	24.3498	0.00331498
cg23683201	ACTGGACTTTGGTCTACACTTTTCTGTAAACAAACTAAAATAAACCTGCTACATGGTATG[CG]GTCATTCCAGGAAGCATAATTTTGGCGACTCAAAGGTGAGGTGCTTTTTTTACTTCTCTG	SLC22A9	solute carrier family 22 (organic anion/cation transporter); member 9	45.0225	69.2869	24.2644	0.105316
cg17439694	ATGGTCAGAGGCATAATCCCAAGTCGTTTCAATAATTCCAATGTAATAATGCTTTTCTTT[CG]CCCAGGCTGGGGTACTACATAAAAACAGAAAAATACCAAGTATCAAAATCTTCATTTTTT	CP	ceruloplasmin (ferroxidase)	4.39847	28.6535	24.2551	0.00397227
cg14543592	GTTTGAACTCAGGAGGCGGATGTTGTAGTGAGCCGAGATCGCACCAATGCAGTCCAGCCC[CG]GGGGCAGAGCGAGACTCCATCTCAAAAAAAAAACCAAAAACCAAAAAACAAAAACAAACA	MYBPC2	myosin binding protein C; fast type	44.9871	69.1663	24.1792	0.00766048
cg20394284	CCCACACACTCCTTGCCCTACTGGATTGTATTCTGATGGAAGCGACAAAACAACAAACAA[CG]CTTTAAATGCATAATGTGCGGGGTGTGTAATTGCCACTAAGAAAATGCATAGTTTTCTGC	JAK2	Janus kinase 2	37.528	61.7062	24.1782	0.0295017
cg24765446	AGGACTTCTGCCAATCCTGGTACCATTCATCCTTTTGGGGGACATCCAGGAACCTGGGCA[CG]CTGAAGGCATCCTTGGCAGTAAGTATTGGGAACTCCGTCCTTGCAATGGGGAAAGGAAAC	WFDC6	WAP four-disulfide core domain 6 precursor	17.4552	41.4846	24.0294	0.0951088
cg10225525	GTGATGTTTAGAACCTTTTGGGGGATTCCTTCTCTCTCAGAATTTAACCTGGCAAGAGAA[CG]ACTGAGTTCTAGGAATTTTCTTGTCTGGAGAGAGTAAAATAAATGTATTTTTTAAAAGCT	FUT8	fucosyltransferase 8 isoform b	37.2665	61.2175	23.951	0.0324746
cg25573386	AAACAGTATGCAAGATGTGGTACCTGCACTACCCTGCCCTTGAAACTGTTTGGCTTCTTA[CG]TTCTGACCACCTCCAAACCCACAATATTTGAAAACACAGCTTTCCCTGATGTCTGGCATT	PLCZ1	phospholipase C; zeta 1	25.4784	49.4117	23.9334	0.0196781
cg19410364	CAAGTTTAGGAGCCCGCACTCGTGAGCGATGGCTACTCCGCACAGCCCCGGGGTCCTCTA[CG]GAAATCCCTGGCACCTATCAGTACCCCTAAGGGAGGTCGCTCGTTACCCCTCACTTGAAC	P2RX4	purinergic receptor P2X4 isoform a	32.1344	56.0628	23.9284	0.00340884
cg23606079	GATGCCACCTCGCAGGGCTGACTGTGTGCTGGCACCACACCGAGTGCTCTGCTTGCATAG[CG]GAACACAGCTTTGCGACATGCCCTTTTGCAGATGGAGAAACTGAGGCTCAGCGAGGACAA	CRISPLD2	cysteine-rich secretory protein LCCL domain containing 2	3.3351	27.0903	23.7552	0.0223043
cg09970593	AACTGTATGTTTGGACGTCGGAAACATGCCCATGGGGTGGGCAGAGCTGCTCTGAGGTGC[CG]CGGGCCTTTGGGGAGACCGGTGTGAGGGCACCGTGCAGGCAGGGCGGACAGGAGGGTGCT	OPRD1	opioid receptor; delta 1	33.8156	57.5233	23.7078	0.000872658
cg24489015	TAAGACTCGTCAACTTTCATCTTTCCTGGTTTCTGCAAAGTTGATGATGAAATTTCCTAA[CG]TCTTCTCAGAAAGCTTAACACTGGATTTAGACTTGTCTCTATCAGGCACTTTCTGGTGCC	LPO	lactoperoxidase	32.4307	56.1239	23.6932	0.113081
cg02337447	GCCAACTGTTCTGTTCTCTAACCCAGTAACGGAACATAGTGTTACCTGTGTTTCTTGATT[CG]CGGTTGGACTAGAATTTTCAGAAATTTCTGCCAAAGTTCTTAAATGTTTGTTCAGCACTT	SCO1	cytochrome oxidase deficient homolog 1	39.1316	62.8247	23.6931	0.14229
cg15129294	CTGATGGCGCTCAATGCCACAGAACTGATGAATGGCACTGCCAAGATTTGAATCAAGATT[CG]AATCAAGATTCATCTGACTCCAAAGTCCATTTTCTTTCCATGCTGTAGTCTCCAGAATAA	CCL4L2	chemokine (C-C motif) ligand 4-like 2 precursor	2.84351	26.5356	23.6921	0.0224389
cg23534142	CACGGTTTCATCCTGGATGAGACCGAGATGGCATCGCTGCCTCACTGGGATGCCACAGGT[CG]TCCCACAGGTGTTATGTAACCTGCAGAGGGGTCAGTAAAAAACTTAATCCAACCTAGAGA	ATF3	activating transcription factor 3 long isoform	51.1886	74.8369	23.6483	0.0236814
cg20492912	GACCCCCAACAGAGGTTGCGAGCAGAGCCAGGGATCACAGAGTTTTATCTGCCCTCGGTA[CG]CTGATTTCCAAAACCCAGCCTCATATTCTATACTCCAAAGCGCACTGCCAGGTGGGCCAA	UBE4A	ubiquitination factor E4A	8.89391	32.5342	23.6403	0.00451406
cg07924575	AACACCCAAGTGTGGTGCAATCACCATCGCTCTGAGTAGAGATTGAGCCAGCATTTTACA[CG]CATATCTGTGTACGCATTTACCAGTTCATAAAGCATTCCTGTGTACATCAGAACTCTCTA	HPS4	light ear protein isoform a	15.2729	38.8852	23.6123	0.0294724
cg04052038	CACAGTGGCTGTCACTGTCATGCCTCAGTGGAGAGTGTCGGCCTTCATTGAAAACAACAT[CG]TGGTTTTTGAAAACTTCTGGGAAGGACTGTGGATGAATTGCGTGAGGCAGGCTAACATCA	CLDN8	claudin 8	59.043	82.6481	23.6051	0.0239997
cg17169998	CTGTGGGGGATGGAAAAAGGCTACTTGGAAAGATGTAGAAGACCTTCGAGTAAACAGTTA[CG]TTTCAGAAACAGAGCCTGCTCAGAATGTGTACTTGGTGGGATTCTATTCTTAGGGACGCT	MLC1	megalencephalic leukoencephalopathy with subcortical cysts 1 gene product	1.78453	25.3759	23.5914	0.00442657
cg22396129	CAACCTTTAAATGCAGGGTCAGAGAAAGGGCTCAACTGAAATGGCTGGCAGGAAAATCTA[CG]TGTTATCAATAGTTAAGGTTAGGAGATGAAGGAGAATTTCACTAAAGAAGTTGAATATGT	ZCRB1	zinc finger CCHC-type and RNA binding motif 1	31.3984	54.9454	23.5471	0.0324541
cg06214007	GTGACTACTGTAGATTTCCTGTTTTTCTTGTGTGCCTAGGAAACTAAAGCCACCTGGGAA[CG]GTATCAAGAAGAAAGCCTGTGAAGCCTTCTAAGATGGGAAAGACAAAAGAAAGCTGGCAG	GBP6	guanylate binding protein family; member 6	24.4766	47.9379	23.4612	0.0826167
cg01566170	CTCTGAAGAAGGCGCTGATATTGTCCCCATTTTACAGATGAGAAAACTGAGCCTCGGAGA[CG]CTAAATGACGTCCCCAATGTGGCACAACAGTCACAGGCAGAACAGGGACTCTAAGCCACC	CAPN2	calpain 2; large subunit	48.7996	72.2442	23.4446	0.00372139
cg07251788	ACGGGCACTCTGGGTGATCCTCACTGGCCTGGGGCTGGTCATCTGCTGCTAGATGACCTT[CG]CTGACTCTCTACATTGATATTCCGACACAGTGTTCTCTAGAAACCGCATGAGCCAGGAAA	CLTCL1	clathrin; heavy polypeptide-like 1 isoform a	50.7447	74.1489	23.4043	0.0773038
cg06238491	CCCCGGGCAGCACATCCTGTCTGCTTGTGTCTGCTGCAGAGTTCTGTCCTTGCATTGGTG[CG]CCTCAGGCCAGGCTGCACTGCTGGGACCTGGGCCATGTCTCCCCACCCCACCGCCCTCCT	LAIR1	leukocyte-associated Ig-like receptor 1 isoform a precursor	30.0937	53.4929	23.3992	0.067617
cg21874193	TTAATTCTGCTTTATATGGTTTAGAAGTAAGAATTGTTGCTTCTAATGCCTGGGCTGTAA[CG]AACCATTTCAGCATGTGGCTTGCTGCTAGCCTCAGCATATTTTGTTTGCTCAAGATTGCC	TAS2R48	taste receptor; type 2; member 48	37.8683	61.1875	23.3192	0.0805516
cg25082710	CTTTTAAACCACGGCAGTGAGTTTGAATGTTATTTCAAGTGTGCTGGTGCACTGTTGGCA[CG]GGGGAGAGATGTGCTCAAATCCCCACTCTGAAAGATTTCTTAAGCTATTTCTAGAGTATG	IVL	involucrin	14.0937	37.3945	23.3007	0.0573566
cg03605761	CTCTCGGGTGCGGAGAAGGCAGGAAACCTAACCCCTGCTTCCAAATTTAATCAGTAGAAA[CG]GTATCATCACCCAGCACAGGCCAGGATCATTTCTGAGGTTAGTTCTGGCCCAATCATGCA	RNF126	ring finger protein 126 isoform 1	3.69657	26.9896	23.293	0.0787011
cg02706881	GAGGCCTCACGGTGCTTTGGGCAAGAAGGACAGCCGGCCGAAGTCAGAATGAAGTTTGCA[CG]CACAGATGTGCTGTTCTAACTTGGGATAAATGTGGATCTCGTGAATCCCGAGAGCCCTTG	C21orf123	hypothetical protein LOC378832	56.9211	80.0813	23.1603	0.0377321
cg07193504	AATATAATACCCTTTACCTGGTGTCCCCTGCAGGCCATCTTCTTTATTTATTTACTTTTG[CG]CCAGCGTCTTCCTCTGAAGCCCAGGCTGGGTGCGTAGCGCGATCATGGCTCACTGCAGCC	SRP9	signal recognition particle 9kDa	22.9123	46.034	23.1217	0.0111427
cg26191951	AGATTGGTACATAGTCCACTTGTGCAATCATCCTTTTTATTTGATGACTTGGCTGAGCAA[CG]GATACCCAAGGACAGCCCTGCTGCTCTTTCTGCTATAAGGACTCTAATTCCAAGTCATCC	RNASE2	ribonuclease; RNase A family; 2 (liver; eosinophil-derived neurotoxin)	14.9564	37.9074	22.9511	0.0209063
cg05000446	CAGACACTGCGGCAGCAGCTGCTTCCAGAGTCCAGGAAATCTGGTGACACTATTCTTATT[CG]TGGTTTGGCAGATTCAGAGATGGTGGCAGCTTGGGAGGTTGCGACAGCTTCATCCCTGGT	MGC41945	hypothetical protein LOC138724	21.9976	44.894	22.8964	0.00324811
cg21063899	AGTGGAGTCTCAACCTCTACCTGACTGTATTAGTGAACAGTTCAGAGGTTTCTTGCTCAG[CG]GCTGAGTCACTCAGGGAGGAGGTGTGTGGTATGCAACAGGGTGTCACCTTGTACAAATAC	SCEL	sciellin isoform a	44.503	67.353	22.85	0.00606226
cg16717225	CCTGTGGAAGGGAACGTGGTCACTGCTGGTCCTAGTCCTCTTGGGAGGGACTGTGGTCAC[CG]CTGGTCCTGGTCCCCGTGTGAGGGACTGTGGTCACCGATGGTCCTGGTCCCCGTGGAAGG	GLT1D1	hypothetical protein LOC144423	23.9882	46.821	22.8328	0.0243362
cg09937039	GAGAGCCAGGCTTCCTTGTCCTGCCCAGGGAGCTGAGGATGGAGGAAGTGGCTCGTTGCA[CG]GGCACTCTGTTAGACTTAGGACATGGAATTTGCTACTAAGCTGTGCATATTGGCAGAGAT	BATF	basic leucine zipper transcription factor; ATF-like	35.613	58.3742	22.7611	0.0460046
cg16240480	AGCAATGCTTGAGGTTGGGCTGCTAACAAGCTCACTCAACTAGTGTTTCCTGACGGCCAA[CG]TCAGAATAATTCCATCTCCATGAGAAGTACAGAAAGAACCACAAACCAAACCTCCAAATT	EDARADD	EDAR-associated death domain isoform B	7.44623	30.0733	22.6271	0.11866
cg23851011	CATTCCAGGCCAGCCTAACTGGCCACAGAAACCTCCTTGCCACTGGGGTTTCAGGAGTAA[CG]CCCGACTTCTGTGCTCAAATCAGAAGGCAGATGCCAGGGACCTGTCTGGCTCCCTGGTCT	S100A16	S100 calcium binding protein A16	6.60003	29.1223	22.5222	0.0543248
cg19202384	TTCCACTTCTGCAGGGCTGGGGGCTGAAGGTGGGTGCTGGGTCACAAGGCCTGAGTCCTG[CG]GGAACTGGCAACTTCTGTGTGTTTGGGGCTTTACCTGTGCTGTCTCACTCTTCTTCCTGG	PYCR1	pyrroline-5-carboxylate reductase 1 isoform 2	25.9265	48.4265	22.4999	0.00548362
cg09604428	ACTCCTGGGTCTTTCCTAGGCTTCTTGTGACCCCGCTTTTTAGCCTCCTTTCTTAATTTT[CG]ATGATGTTCTCGAACCTATTAAAATAAAGAGATTTTGTCTGCTTACAAAAATATCTTTAT	PB1	polybromo 1 isoform 2	58.9745	81.4232	22.4487	0.0451994
cg05740244	CACCAGCGGGCTTTTGGATTTCTCCCTGCCCCCAGCCACCACTTTCACCCCAGCACCACA[CG]CTCACAAATGCTTTGCTTGGCGCAATCAGTACAGATGACCCACAGGGACAAAGCACCACC	LDHC	lactate dehydrogenase C	19.597	42.0398	22.4427	0.0539825
cg16601385	ATTCTTCCTCACTCCAGCCAAGTCTCAAGGGTGCCTTGGGTTGGTGGAGCCTGGATCACA[CG]CCCCCTCCCAAACTGTTCACTGAGGGCAGGTTCTGATGAACAGAGTCAGGGCTGGCCGGG	CFD	complement factor D preproprotein	14.7295	37.1722	22.4427	0.003819
cg24851490	CTGGGGTCCCATTTCCTTTACTTCCTGTCTGCAAAGTGTGCAACGTCTCCTAAGCACTAA[CG]TCAGCTCTCTTCTCCCTCAGTTGCTGCCCCATTGCTGCCCCTTCTGTCCCAGCTCTGGGG	RNASE2	ribonuclease; RNase A family; 2 (liver; eosinophil-derived neurotoxin)	2.26545	24.685	22.4195	0.0414576
cg03391568	AGTCTGAGCTGGTTTGTGTCTGGAAGTCCTAGGCTCAGCCTGATGAGGTATAATGATTCA[CG]TGGCAGCTGCCACTCAGCACATTCCAGCTGTAGCCCCCAGTGCCCTGCATGTGAGGCAGC	PTHR1	parathyroid hormone receptor 1 precursor	20.7804	43.1347	22.3543	0.0440252
cg17836145	AAGATGCAGCATCCTTGAACCAGCAGCTGCTGGGACTCCTGTCTGTCATCTCAAAGGGTA[CG]GCCCACCCAGAAAGTGAAATCAAAACAGGAAGTCACCAGGGGTGACTGGAGGAGCACAGG	VNN2	vanin 2 isoform 1 precursor	44.938	67.2505	22.3125	0.00374225
cg02436686	TGTCTGTCTCTTTTCGGAAGCGGAATTTCCTCAGCTTTTCTGTTAGCTCTGGGTCTACCT[CG]CACACCACCAGGGAGTCAGACTGCCGGAGGGACCCAGGAAGAGCTGAAATGGCCTGGCCT	GMFG	glia maturation factor; gamma	32.7854	55.0976	22.3123	0.0301359
cg11251877	GAACCCACAGAAGCTGGGATCAGCCTCTGCCTGCATATTCTCCATGGGCCGCGCACTGCA[CG]CTCCTCAGCTAGACCAGGAGACCAGGCTTGAGGTGGAACACTCAGAAACTTCCACAACCA	C6orf54	chromosome 6 open reading frame 54	16.1175	38.4217	22.3041	0.0477835
cg00000292	TGGGGTGAGTGAGACCACGGGCCTCACCCCGGACCAAGTTAAGCGGAATCTGGAGAAATA[CG]GCCTCAATGGTAAGTGTCCCTTGGAAGAGCGGCTGGTAATTAATGCCCTCCTGCACCCCC	ATP2A1	ATPase; Ca++ transporting; fast twitch 1 isoform a	18.5656	40.8294	22.2638	0.0976078
cg01589580	GGCGGAACCCAGGCCTGCAGCGAAGGCAGTAGCCCCGTGGTTGACCACAGTGGGCATTGT[CG]CAGGCTGCTTCAGGGTGACGTGGGCGTTGTGACAGACTCCACAGCTCTCAGTAGCTGTGC	CTDP1	CTD (carboxy-terminal domain; RNA polymerase II; polypeptide A) phosphatase; subunit 1 isoform FCP1a	4.07184	26.3199	22.248	0.0202764
cg12671744	GGGGCAGAGGACGGCCGGGGCTGTGGTGCCCAACCGGTGCTAAACTCAAGCTTGGGAGGT[CG]CCCACGAGAAACAGTCGCCCTTCCCCACCCGCCTGCTCGGCTTGGCGGGGAGCGGGATGT	FAAH	fatty acid amide hydrolase	4.30763	26.4171	22.1095	0.0122778
cg27016494	CCAGCTCGGCGCGTTCCGGCAAGGCGAGGTACTGAGTCTTCTGAAACCTTCTCTGTAATG[CG]GCCAGCTGAAAGCTGGAATAAATAGTCCTGGGTTTACGAACTTTCTTTGGTTTGCCATTC	DLX5	distal-less homeo box 5	35.1408	57.1732	22.0324	0.0231926
cg09871315	ACTGAGGTGCTTAAATGATTTGTGAGGTGCGAGGCGTCTTCCCGACAGTCCCAAACAATG[CG]CGGAGTGTGCGGGGGAGGCAGAGGGCAGCCACCGGCGGGACCGACAGCAGGGCTTACACT	HOXA2	homeobox A2	66.499	88.5145	22.0155	0.0498869
cg22392666	GAGCAGGGGGCTGCTGGATGCTTTGGCGGCGAAGGCGCGCTGCAGCAGCTGGAAGCAGGA[CG]GACCGATGTGGGGGGGAGCTGGGGGGAGCCCTGGCGTGGGGGGGCCTGCAGCCAATGGGG	FXYD7	FXYD domain-containing ion transport regulator 7	62.9557	84.8769	21.9212	0.0305895
cg01495509	GACCATGTTTGGGCATGGAGGCTTGCCCCAGATGGGGACCAAAAGCTGCTTCCCTGGAGA[CG]GGCGGGGAGGCCAAACTTCCTGCTGAAGCTCTGTGGCCTCTTTTGGGGTGGGGGCGGGGG	KCNMB1	potassium large conductance calcium-activated channel; subfamily M; beta member 1	5.95203	27.8306	21.8785	0.0491485
cg07597976	GAGAAGGAGTCTATGTGCCCAGCATTGTTCTAGAGCACTTGCAATTAGTGGTGAACAACA[CG]GTCTCTACTCCAAGGGGCTCACATTCTTGTGCAGAAAACAGAAATGAACAAATAAACACA	CD19	CD19 antigen	33.1519	54.9509	21.7991	0.0422458
cg01262913	CGGGAGGCACAGTGTGATCTGTTCAATGGCTTCCTCTTTTCAGAGGCTGCTGGCTCACCC[CG]CGGGAATGAGGTGGCACTTCAGGACATGAGGCTTGGAGCTGGTGGCAGATTTCTTGGAAC	DSCR9	hypothetical protein LOC257203	5.63723	27.4279	21.7907	0.0695192
cg07388493	GGGAGCCAGTGTTCTTTCTCTCCTGTGACTTTGGTGAAGTCTCTCACCACTCAGTGTTGT[CG]TGAGCATGCTAGGCAGAGTGCAAGAAAGGAGCAAGAACTCACTAATGGCTAGGCCTTCCC	NDUFS5	NADH dehydrogenase (ubiquinone) Fe-S protein 5; 15kDa (NADH-coenzyme Q reductase)	3.28841	25.0362	21.7478	0.0761077
cg05342835	CAGCTCTCAGAGGAACTGGCCCAGCTCCGGGATGCCTATCAGAAGCAGAAGGAGCAGCTG[CG]GCAACAACTAGAAGCCCCTCCAAGCCAGAGGGATGGGCACTTTCTCCAGGAAAGCCGGCG	SYNC1	syncoilin; intermediate filament 1	6.53484	28.1551	21.6202	0.0663207
cg14865868	CCGCGGGCTTGGACAGGAACACCGGAAGCAAGGGGCTTGAACTCAGGCAGAGGCTTCAAA[CG]CCAGCCTTGATCTAAGATATCCTGGTGAATGAGAAGCGATCTAGTAGAGGACAAACTTAA	TRIB2	tribbles homolog 2	6.93622	28.5182	21.582	0.0111251
cg03636183	ATGGGCTGGTCCTGGTGGTGGGGCTGCCGGCCAATGGGCTGGCGCTGTGGGTGCTGGCCA[CG]CAGGCACCTCGGCTGCCCTCCACCATGCTGCTGATGAACCTCGCGGCTGCTGACCTCCTG	F2RL3	coagulation factor II (thrombin) receptor-like 3	40.6463	62.1854	21.539	0.0372243
cg00176210	ACGGGGAGGCGAGGCGGGTGGGGTGTGCAAAGCTGCTCTTGCTCGCGTGCTGCCTACTGG[CG]CGGCCTGGGTGGCCCCCTCCTGACATCTCCCCGTCCACCCGAGCAGCCGCCCAGTACTCA	ANK1	ankyrin 1 isoform 4	59.6153	81.13	21.5147	0.0324045
cg19485804	TGTTATTTCAAGCCACACACTTTGAGTTAATTTGTTTCCAGAACAGATAGCTAAAACAAA[CG]CTGATTTGAGTTTTATATAAAGATGGATGATGTAGCAATTAAACTTGGCAAATGATGGTA	NGEF	neuronal guanine nucleotide exchange factor	48.3812	69.793	21.4118	0.0244714
cg01481976	CCAGCCTCCCACTGAGAATTAATGCTGCTTTTTTTTCCCGTCAAGCATGCAGTCCCAAGT[CG]CCCTGTAGTTTTCCTGCTTTCGATAGAAGCCTGATTATAGAGAAATATTTTAAAACAAAA	POLE3	DNA polymerase epsilon subunit 3	56.32	77.6874	21.3673	0.018943
cg09210315	CCTCAGTTTCCTCGTTTGCAAAATGGGGGCGATAACAGAGCGTCCTCAAAGGGGATAAGA[CG]GAAGAAGTTGGCTCATATCAGGGCTCATAATTGTTGCCAAGTATTAACAGGTAACCACAA	SLCO4A1	solute carrier organic anion transporter family member 4A1	31.4065	52.7342	21.3276	0.017171
cg03533058	GAATCCCAAGATTGGTTGGGGGCTCTTCCTGGTGGTCTCAGGGAGCCCTGTGGGGAGAGA[CG]TGCTGCCCAGCCAGCCTATCCTCACAGCCGAGGCTGGGCAGCAGCTGAGCGAGCTCTGGA	NR4A1	nuclear receptor subfamily 4; group A; member 1 isoform a	6.43653	27.7264	21.2899	0.130427
cg22467071	TGCAGGCGCCGGGAGAAGTGACCAGAGCAATTTCTGCTTTTCACAGGGCGGGTTTCTCAA[CG]GTGACTTGTGGGCAGTGCCTTCTGCTGAGCGAGTCATGGCCCGAAGGCAGAACTAACTGT	PECAM1	platelet/endothelial cell adhesion molecule (CD31 antigen)	19.3051	40.5496	21.2445	0.00663233
cg18743730	ACCACAAAGTGCTTGACCCACACAAAGATGAGTGCCCCATGATGACTTTGATCATTCTGG[CG]CCACCCCTGCGCAGTGGTCTTGAATGGGACCTTGGAATGGCCTTGGGGTGGGGGTGGGGG	CA4	carbonic anhydrase IV precursor	14.8289	36.0459	21.217	0.0191905
cg02523400	TGTAGAGTGGCTTGCAGCTCCTCATCTCCAGTTCTTAGAGCTGACACTTTGAGTATATGA[CG]GTTACTGTGTTAGCATGCACACATAGCCTTGGTGCAGGAGCAGCCCCTCTTGAGGTCACC	SERPIND1	heparin cofactor II precursor	63.8357	85.0432	21.2075	0.0240641
cg22784047	AGGTCCTAGCAGGGGTACCAGACCAGCCAGAGGCCCCGCAGCCAGGTCCAAACACCACTG[CG]GCCCCTGTGGACTCAGGGCCCAAGGCTGGGCTGGCTCCAGAAACCACAGAGACCCCGGCT	MVP	major vault protein	35.5974	56.7523	21.1549	0.013193
cg10795646	TTGTGGTTATGTTCCCAAGCAGCTGTCATCGCTGTGGTTCTACCAAGAGTAAGGCAGAGT[CG]GGTGGTGACAAGAGGGGAGGCTTTGAGACTAAGCTTATCTGGGTTCCAATAGGACTATAT	S100A10	S100 calcium-binding protein A10	9.88629	31.027	21.1407	0.0226052
cg14271690	TTCCTGGTTTTCTGGTTCTGCCTCCCTGTGGGTTTGCTGTTGTTATTGATCATCTGGCTA[CG]CTTCTTACTTAGCCAAGGTGAGCTTCTTACCCCGTCCAGGCAGGACCCTAATCCTGGAGC	SMAF1	small adipocyte factor 1	43.8914	64.9981	21.1067	0.0278492
cg04033774	TCAGGTGATCCCCCCGCCTCGGCCTCCCAAAGTTGCTGGTATTACAGATGTGAACCACCG[CG]CCCGGCCGGTATTTTGTGAAGAACAAACTATAAGGTGACTACTATTTTGGGGTCACCTTG	GPSM2	G-protein signalling modulator 2 (AGS3-like; C. elegans)	70.2896	91.3706	21.0809	0.0332043
cg24365867	CCAAGTCTGGGAGTAGCTGAATCTCCCAGGCCATTCTCTCTGGCAATCCCAAGAGTTTAA[CG]CAGTGGGAGCAGCCCCTGCCCCCGAATCCCCAGGACAGGAACCATTCCCAGTTTCTCTTG	MRVI1	JAW1-related protein isoform b	17.5489	38.6229	21.074	0.103063
cg07753644	GTGCCACAACCCTCCTGAGGTTCAAGCTCATCTGCTGAAAGTGTGACCTGTCTGCTTGCA[CG]GCTCTTTGGTGGGACTGGGGGGAGGGGCCACTCATGGCTGCTGCTGCCACCAATGAAACC	P2RY11	purinergic receptor P2Y11	22.9969	44.0399	21.043	0.0159944
cg26069745	AATTAGAAAAAAAACACCCTAGCAGCGATATTCTATGATAGATTTTTTTTCCTCTGCGCT[CG]CCTTTTTCCTAGGCCTTGCCCCCCCAAAGCCCCTCCAAAAGAGGGAACTTTTTCTCTGAG	HOXA2	homeobox A2	65.8997	86.8995	20.9998	0.0369487
cg03387723	GGATGCCCTAGGGAGTGTCAGCGTCCTCGGTCCTCCCTGTGGTGATCCCTTCAACGAGTA[CG]CACTGAGCCCGTGATGGGCCAGGTACAATGCACAGGCTCATTCTTCCAGGCCCACCAGCC	SCMH1	sex comb on midleg homolog 1 isoform 2	57.4109	78.3814	20.9705	0.0406235
cg05996042	TCATTTTTCCACAGACACAATAATGAACTAAAAAGAGGAGGCAAAAAGGCAGAGGTTGAG[CG]GGGAGTAGAAAGGAAAGCCCTTAACTGCAGAGCTCTGCTCTACAAATGCTTAACCTTACA	RUNX2	runt-related transcription factor 2 isoform b	7.66843	28.582	20.9136	0.00494246
cg08319404	GGGCAAAGACAAATTAATAGGGCGGCCGTTCTGGGACCTGAGGAGTGTCTCAGCCCTGTA[CG]CGCCTCTCCCACGATATGCATAATGGCGGTGGGGGCGGGGGTGTCCTCCTTAAGGGCAAC	THRB	thyroid hormone receptor; beta	40.3129	61.1371	20.8242	0.0331956
cg19826026	CGGGCTGGGGAGGCTTCAGGTGGGCACAGAGCAAAGTCGGAAACCTCTAGACGGGGCTAC[CG]CCCTCGACAGTTTATTATTTTTTTAGAGGGGCAGTTCTTCTTTAAAACAAACTTTATGAT	ARHGDIB	Rho GDP dissociation inhibitor (GDI) beta	47.245	67.9914	20.7464	0.123121
cg11081833	AGGCAGCAGGGGGCTAGTGTCCTCACCGTCATGGTGACAGCTCCTGGCGGCAGCTCCCAG[CG]GCTCCTGGAGGCCTGTGCTCAGGGTCTCAACTCGTGGTCAAGCTTATATCCTAGAATATT	LGALS2	lectin; galactoside-binding; soluble; 2	44.948	65.6769	20.7289	0.0412686
cg22337624	CCGTCTTCTCTTTGACCTTCCCTTTCATTGGTAATTTGTTCTGCTGCTCACATCTGATGA[CG]TCCCTTTGGGCCATCAATGTCCCTGTTTAAAGTATGACCTATAGCTGGAACAATCTTATT	DHX38	DEAH (Asp-Glu-Ala-His) box polypeptide 38	15.0064	35.7011	20.6947	0.0429153
cg22931889	CCAATCTGAATATGGACAATTTCACGCATCCTTGCTCTGAGCCCAAGTCTGAGATCTTCA[CG]GAATCCTCAGACTCTCAGAATCCAGAGCTTCGGTTCACTGGTGTGAGCCCAACACAACTG	TUBB1	beta tubulin 1; class VI	37.6074	58.2781	20.6706	0.0814398
cg11458974	CAGCAGAGCCTGGGGTTGCTAAGTTCCTGATGTTGCCCACCAGGCTATTGCTCTGAGCAG[CG]CTGCCTCCCAGCTTTCTGGAACCTTCTGGGACGCCTGGGGTGCATCAAGTCCCAAGGGGA	HMOX1	heme oxygenase (decyclizing) 1	23.7808	44.4491	20.6683	0.0721492
cg01129847	TGCACGTTTGGGATGGGGACAGAGTGTTCAGCCTGAGGACAGGCCTTTGGGGGTCAGTTG[CG]GGGGAGACAGTGTCCAGGGACCCAGGGATCCACACTCAGGCCTCATCCCCGAGGGCTCAG	C19orf35	hypothetical protein LOC374872	29.1389	49.7699	20.631	0.0313826
cg23093496	TAGAGCCACTCTTCCTGGTGCTGGACTAAGAGGTGCAGGCTTGGAGGGTGCAGGGCGGTC[CG]CCTCTCAGACGTAGAGGCCCGGCCTCGGATGAAGGCGGAAGGGAGGGCACCGCCTGTTGC	C16orf54	hypothetical protein LOC283897	58.4885	79.1089	20.6203	0.0123099
cg19831369	TTTTCCAAACCCCTAGGCACATTCACTCTCACTGGCATCCTCTGAGAGCTTAAAAATAAT[CG]CAGGTGCTTTTTATTCAGGCTGAGCCAAATGGTCAGCAACTTTCTCTTCAGAGGTAAACT	HPS4	light ear protein isoform a	36.5387	57.1495	20.6109	0.0739696
cg16112050	TCAGGTGATCCGCCCGCCTCGGCCTCCCGAAGTGCTGGGATTACAGGCTGAGGCACGGTA[CG]GGGACCTCATCTGCATCAGTACGGGTGTAATCAATGATGACCTGCCTCTTAATTTATCAG	ENOSF1	rTS beta protein	60.8908	81.4582	20.5674	0.0147328
cg10784813	CCTCCGCGACTACCTGAGCTCCTTCCCCTTCCAGATTTGACCGGCAGCGCCCGCCGTGCA[CG]CAGCATTAACTGGGATGCCGTGTTATTTTGTTATTACTTGCCTGGAACCATGTGGGTACC	SOCS1	suppressor of cytokine signaling 1	8.1941	28.7427	20.5486	0.0443607
cg04979933	TTTGCCATCTCAGAAGTGCGGAGCAAGGAGTCTGTGAGACTCTGTGGGCTAGAATACATA[CG]GACAGTCATCTATATCTGTGCTAGCTCCAGGTGGAGAAGGCATCAGGAGGGGATCCCTCA	INSL5	insulin-like 5 precursor	34.9754	55.5162	20.5408	0.106498
cg26096837	GCGCCCCTGGCGTCCGGGCAGGTGCCAGGTGAGGAAAGAAATGGGGGCCGCTCCATGAAG[CG]GTTCCTGCCAATAAAGAAAACGACATCCAGAGAATACCCAGGCGGGGAATAAAGGGGTCC	FGF19	fibroblast growth factor 19 precursor	25.8315	46.3678	20.5363	0.0636027
cg09851465	CCAACGGGTGAAGAGCCTAGGTGTTTTTGATCTGTGCCTTCTCTGTTCCTCAGAGATATG[CG]GGCGTCCTTCTAGAAGCCCATCTCGCTCACCTGTGTGGTCACCCTTGTCCCGCCCTTCCT	C1orf87	hypothetical protein LOC127795	20.944	41.4691	20.5251	0.0356174
cg02735486	ACTGTTCAAAATGATGAACGAAGATGCAGCTCAGAAAAGCGACAGTGGAGAGAAGTTCAA[CG]GCAGTAGTCAGAGGAGAAAAAGACCCAAGAAGGTAAATCGCCGGAATTAGGAATGTCTGT	ANK2	ankyrin 2 isoform 1	25.4757	45.9312	20.4555	0.0179866
cg04039397	AAATGTATAAAAAGCACATTGCCAACTGCTCTGCGTGATATCCTTTGTTTGGATTTTAGA[CG]CAGCTTGACTGACACAGAGATCCTGAATAAGAGACTCTTTGGATACTGAAAAGTCTCTTA	CD96	CD96 antigen isoform 2 precursor	22.7599	43.2131	20.4531	0.0364915
cg15537850	AGGGACACTGGGCCTTCATAGCCACAAAAGGTCTTTTGGTGCCAGCCGACAGTGGGCATG[CG]CCCCCCTGCCCCACGCCGCCCTTTCCTGGGTGCCAAGCTCTTTCCAAGCGACATTTGCGT	NAPRT1	nicotinate phosphoribosyltransferase domain containing 1	18.0814	38.4851	20.4037	0.0374981
cg01980222	GCCTCCAGACCCCAGTCCTGACTATTGCTTAATCCCCAGGAGCCCAGTTCCTGTGGGCAG[CG]CCTGACATGCCTGATCCTCTCTTTTCTGCAGTTCAAGGGAAAGACGAGATCTTGCACAAG	TREM2	triggering receptor expressed on myeloid cells 2	5.27787	25.6276	20.3497	2.41208e-05
cg11724759	GTGGGCCCCAGAGAATGGTGCCAAGGTCCAGTGGGGTGACTGGGATCAGCTCAGGCCTGA[CG]CTGGCCACTCCCACCTAGCTCCTTTCTTTCTAATCTGTTCTCATTCTCCTTGGGAAGGAT	RPE65	retinal pigment epithelium-specific protein 65kDa	20.6216	40.9433	20.3217	0.00957323
cg02682905	GAACTTTTCCCAGGAGGAATGGAGTCTCCTTAGTGAGGCTCAGAGATGCCTTTATCATGA[CG]TGATGCTGGAGAACCTGACACTTATATCTTCTCTAGGTAAGGCACTCACACTCTTCTCTA	FLJ38288	hypothetical protein LOC284309	56.4733	76.7824	20.3091	0.0100519
cg04099420	TGTGAGCTACTGCCTGCCTCCGGTGCTCTGTTTCTGTCCCTAGAGTTCTTTTCCTTTCCA[CG]GAGTTTTGGTATGCATTTCAATGAATGTTTGTATTATGTTGTCCAACATACTTGTGTCCT	RIPK1	receptor (TNFRSF)-interacting serine-threonine kinase 1	3.6078	23.8876	20.2798	0.023494
cg22705225	GCTTTAATGGATTTTCCAAATAGCGGGGACCACAGGCAGCTCAAAGACTTAAAACACAAA[CG]CAAACCCGAGGGAGGGAGAGAGGAACAGAGGGAGGGAGAAACCAGATTTTAGGAGAAACT	PDZK3	PDZ domain containing 3 isoform a	22.2598	42.3953	20.1355	0.0320859
cg13217373	GTGGATGTATATGTTGCGTTGTGTATGCACATGGATAAACATTGCGTGTGTATACACGCA[CG]GCATTGTGTGTGGTGTAAATACATAAATGATAATGAGTACAAGAAACAAATTGTTGCCCT	RPS6KA2	ribosomal protein S6 kinase; 90kDa; polypeptide 2 isoform b	19.2441	39.3279	20.0837	0.0776807
cg17347634	TAAAAGTTTCTCCCTTATTCTTTCTGAGTACAGCCTGTAGTACTTGAACCACTTCTCTTT[CG]TCCCCTACCACGCTGTTCTGCAATCTCTTTTTACCTGTCTCACTCTCTTCCTGTACTGTG	CYP7B1	cytochrome P450; family 7; subfamily B; polypeptide 1	39.9446	59.9994	20.0548	0.0326143
cg19530885	TTTATGCAAGAGGTACTTGAGAATGCTGTACTGTAGAGCTTTGTTTCTCATGGGAACACA[CG]GGGAAGTGGAAAACCCTCCAAATTGTTTGGTGAGAAAACATAACATTTATCCCTTTCTTT	SCGB3A2	secretoglobin; family 3A; member 2	2.0496	22.0928	20.0432	0.0210381
cg27226618	ACTTTATCTCCTGTACCTTTTCCTGCTCACACCCTCGGGACACTGCCTTCCAGAACCTTT[CG]TTGTTCGGTAGCACTTCACATGCTTACTGAGCCTTCATCGCTGGGTGCCCATTATGCATT	ACP1	acid phosphatase 1 isoform c	40.6267	60.6626	20.0359	0.0582974
cg19954000	CTCAGAGTAGCCCGGCTCTCTGAACCTCCAGGCTACTGCAGCTCTGAGTGGGGAGAGGGA[CG]GGCCGTGGCATGCACATCAGGTTGCTGGCCTGCCTCCAGATACCATGCCACAGAGCTGGC	FGF1	fibroblast growth factor 1 (acidic) isoform 2 precursor	8.35918	28.382	20.0228	0.0183443
cg19682367	GATAACTGAGAAAGCTCAAGGTAGTTGCTCAGTTAACTACTGTTGAGTTAGTATACATGA[CG]TCCTCGACACGGTGGAAGCAGGTAAAAGGACTGTTTATTCATTGTGACCTCTCCTGAGTG	FAM79B	hypothetical protein LOC285386	10.287	30.2954	20.0084	0.140949
cg06277277	AGCTGGGAAGAGAGAGAGAGAGAGAGAGACAGGCAGACAGACAGAGCAAGCTTTTTCACA[CG]CAGTATGTCAGTACTAAAAGAAGAGGTGTGACAGTTCCACAAGGCTCCCCCAAAAAAAGT	NR1I3	nuclear receptor subfamily 1; group I; member 3	58.1489	38.1383	-20.0107	0.090752
cg24526899	GGGAAGTGAGCTCATTTACTGGGGTCTACCTCAGGGTCATCACCAAGGTGTTCTACAAAA[CG]CACTTTAAGAATGTTTTGGAAGGAAATTCACCTTTTAACAGCCCAAGAGGTATCTCTCTC	BMP4	bone morphogenetic protein 4 preproprotein	69.4307	49.3686	-20.0621	0.0689463
cg26872564	GCAGGTAGACACATGGAACCTTCTCCTCTCTAGTGCTGCCAGTCTGGTGAGAACAGCTAA[CG]CTGGTCCTCCCCGCCCCTCCTCCTCTGGCTACAAGATGACCACTGAGGATTACAAGAAGC	ZNF185	zinc finger protein 185 (LIM domain)	51.7714	31.6903	-20.0812	0.0285715
cg18413900	CTCAGCCAATCCCTCCTCCTGAGTGGTCTGTGCTGGGGATTAGCACCCAGGAACAGTAGG[CG]GGGCTGGGGCTGACTTCACAACTCCCTTGGGTCTCATGTTGCAATGACCCTCATGGGAGG	CYP27B1	cytochrome P450; family 27; subfamily B; polypeptide 1	61.1547	41.0606	-20.0941	0.0653289
cg12619509	GGGCTCTCAGGGACCGCTGCCTTCTCACTGCGCGGGAAGCTGCAGCCGGAATGGAGGGTC[CG]GCCCATCCAGCCCCAGCTCAGGGCAGCCGAGAGACTCACCTTGGATGTGGGTGCAGAGGC	DNASE1L2	deoxyribonuclease I-like 2	29.0859	8.98903	-20.0969	0.0198153
cg21281799	GGAGTCTGCACTAGTTCGGGCCTGCACAGTAGGTCCAGCCAGGAGCCAGAGATACTCGGG[CG]GGGCAGAGCATAATGGACCCCTGGCCCCAAGAGAACTTCAGAAACTAGGCACCTCTCGAG	DYRK2	dual-specificity tyrosine-(Y)-phosphorylation regulated kinase 2 isoform 1	81.8392	61.7103	-20.1289	0.00544563
cg02008416	GGCTGGGGCAGTGACGCCGGTAACGGGGAGCACTTTAATGCTGGTCATTATCGCTGAGAA[CG]CCTTCCTCCCCAGGAACTAGGGTCCTGGAGGGACGGGAGGGCTTGCTGTCTGACTGCTGT	TMEM61	transmembrane protein 61	86.579	66.45	-20.129	0.0455572
cg16992787	CTCCAGATCCAGCGTCCCGCTGCCATTGCGGTCCCACTTCCTGCACACACCCTCTGCCTC[CG]CCTGGTCCAGCACCAGCCCGAGTTTGGCCAGACCCTGCCGGAACTCATCAGCGTCCAGGG	CAPS	calcyphosine isoform b	60.0553	39.9253	-20.1301	0.037465
cg20356482	GTCATGTGTTTTGGGCCCTTTTCCTTAGAGATCCTGGCAGGGCCAGCACAGATTTCTTAT[CG]GCTTCCACACTGCGGAGCTGCAGCCCTCAGAAGTAAGCAAGGTTTCCTGCCGGGAGAAAA	FBP2	fructose-1;6-bisphosphatase 2	66.026	45.8869	-20.1391	0.0480205
cg09625066	GGCTGGAAGAATCCTGCAAAGCCGCCCCTGGCAGGCCCGGGGATGGTGGGTACAGGCTTA[CG]GCCCAGTGAACCTGAGCTTTGGAGTTTGGACGAATAGCTAGTTTACCTCTTACTTCAACC	RGN	regucalcin	49.254	29.0999	-20.1541	0.200689
cg12578166	GGCTCCAGGTGGTCCCCTCCCCAGCCGGCTCCCTCCCCACGCCGGGCCTGCGAGAAGATG[CG]CACCCCCAGACACAGCAGCGCCTCTGAACTTCAAGGGAGAGTGCAGAGTTTGTGTTTCTG	KCNQ1	potassium voltage-gated channel; KQT-like subfamily; member 1 isoform 3	56.622	36.4625	-20.1595	0.0253978
cg06882877	TCCTTACCCAGAGCTTGGTGGGTGCTCCTAAGCTGGTGGGTCAACAGGCCCAGGGCTCCA[CG]GGCGGAGTCCAAGGCTGCTGCCAGCCAGGCTGATGGAGGAAGAGTGGCCAGGCAGGCGGG	PAQR6	progestin and adipoQ receptor family member VI isoform 1	58.5121	38.2992	-20.2129	0.000159435
cg12694870	CTAAGATCAATCATGGTAAGTGCCATGGCCATCTCCCCTTGGGTGGGACATCTTCAGTAA[CG]CTTCCAGAAGCACCTTGTGTTGGAACCTCCAAGTCTCACTGTCCTTCTTTTTCTCCTTAG	HPD	4-hydroxyphenylpyruvate dioxygenase	76.9992	56.7588	-20.2403	0.00674969
cg27398499	GCAGACAAGCAATTTCTCACAGGCTCCATTCTTTCATTATTTACATGGTTCAGCTACTTA[CG]TGGGATACAGGAAAAGAAAAGCAACGATTTGCTGTGTTAGAATCAAATTGTACAAAAAAC	TACSTD2	tumor-associated calcium signal transducer 2 precursor	35.5834	15.2182	-20.3652	0.00162962
cg07888040	TGATTCGTTGTTGACTGCAGCATCACTAGGTGGGACATCACTGCGTTTTCCTTGAACTTC[CG]CGGGTTCTCCTAAAGTTACTTGGTGACTTTTTATGATTGCTTTCTGCTCGTCTGAATAAA	GLDN	collomin	85.1341	64.7334	-20.4007	0.0316511
cg09971646	TTTCCCCTACCCCAGACTCTTCGCATTAAAAAAACGATGACGACACAGGGTTTTGCTTAG[CG]GGCTGAGGTTGCAACAACACTGCTTAGAGATTCTGACACTTTAACAGGCACCTACTGTGT	DLK1	delta-like 1 homolog isoform 2	53.6519	33.2373	-20.4146	0.0260823
cg06509239	CCTGCGCAATGAAAGACAAAGTTTTTGCTGACCCGGGCAGCAGACTTTGGCAGCTGCTCT[CG]CTTGGACCCGGCCTCTCCCAACCTGCGTCCCCTCCTCTTCAGTCCCGCGCGACCCCTGCT	OSR1	odd-skipped related 1	27.1632	6.7265	-20.4367	0.0128783
cg11492040	GGCTGTGTGCCCGAGGCCTCACCCTGCCCTCGCCTAGTCTGGAAGCTCCGACCGACATCA[CG]GAGCAGCCTTCAAGCATTCCATTACGCCCCATCTCGCTCTGTGCCCCTCCCCACCAGGGC	H19		52.7235	32.2815	-20.442	0.0572408
cg27425675	GCTGCTGCCCTCTATGTTCTACGTGGGCCTGTTCTTCGTCAATGTGCTGATCCTGTACTA[CG]CCTTCCTCATGGAGTACATCGTCCTCAACGTGGGCCTCGTCTTCCTGCCCGAGGACATGG	DEXI	dexamethasone-induced protein	50.4734	30.0291	-20.4443	0.00830496
cg17452384	CCTTACCTGGAGCTGAGTCAATTTAGAGAGCTGCGTGAAATACAGGGGTAGAGGAAGCAG[CG]GCAAAATCCCTCTGGGCTCGCTGGGTCCCCTGCCACGCCATTTCTGCCTGGCCTCACAGG	MAPK10	mitogen-activated protein kinase 10 isoform 1	67.2401	46.7076	-20.5325	0.153257
cg27126442	CTCAGGGTGAGGGTTAAAGCTACTAGAGTGACGAGTTTATCTGCTCCCTTCTAACTAAAC[CG]CTTCACTCCAGGGTTACCTGGCTGTGACTGCCACCACCTCTACGAAGTCCCAGAGCTCCA	FLJ20184	hypothetical protein LOC54848	63.0264	42.4742	-20.5522	0.00765217
cg19560971	TGACCTTGGGAAAGTGACATAACCTCTCAGAGGCCAGCACCAGCATTTGTAAAATGGTGA[CG]CTACCTCATAGTTATGAAAGGAGAGAAACTGCATGTAGCCCTCTTGCCCAGACATTCTAC	MFRP	membrane frizzled-related protein	45.3021	24.7401	-20.5619	0.0304851
cg02657360	GATCCTGATGGGGTTAGGATGTTCGATGGCTCGGGTGTGCTCCACGCTCAGGGATCATCA[CG]TCCGGCCGGCGGTAGTTGGCACGTGGAGAGGTGAATTTGCCCACAGGTGTTCCCCGTGCC	H19		64.7788	44.1859	-20.5929	0.000717885
cg10503232	GCCCTGGGGGAGCAAGGGAGAGCCTGCTGCTCCCCAACACAGCGATTTTCCAGGATCCGA[CG]CTACAAACAGCAGCAACATCCTTGGTGGAAAAGTTCAAGAATCTGGTCCAAAGGCAGCCT	KCNQ1DN	KCNQ1 downstream neighbor	49.3242	28.7126	-20.6117	0.0200761
cg26322315	AATGGAAAGATTAAACTGGAGCAATATAATTAGGGTAAGCCATTGCATCTGCACTTGTAT[CG]CAGCAACTGAATTTGAAACCAGCTGCAAAATGGTGACTAATCTCTCTGGCAAGCCCACAT	RPA3	replication protein A3; 14kDa	35.2797	14.6414	-20.6383	0.00795192
cg20768743	CGATGCATAATTAAATGTGCAGGGTAGGGCAGCCCCATGAGTGCCTTCTCACCTGTCAAA[CG]TCCTTCCTTCCTAGTCTTTCTATGAATTTTACACACTAAAGCCTCAGCCACAATCCTTCA	CD226	CD226 antigen	47.0571	26.2821	-20.775	0.0394173
cg10751811	ATAATTTCACTTAATTTTCATGGCAGCTTTGTAAAATATATTTGGTCTTCCTATTATACA[CG]TGAGGAAATCATGGCCCTGATGACCTAGATAATGAATAAGTGTCAGATTGGGATTTGAAC	CYP4Z1	cytochrome P450 4Z1	67.2476	46.4694	-20.7782	0.0339298
cg15572745	ATGCACTCTGCACTTCCATTCCTGCAGTGAAATTAACTCGAGCTTGGCAGGTAAGTCTTT[CG]GCTCACCTTTAAAAAGAAAAGATATGTGAGCTGCGGTGGGGGTGGGCTGTTCCCCATTTG	NRXN3	neurexin 3 isoform alpha precursor	64.2189	43.4255	-20.7934	0.0809785
cg10691387	CTGTCCTTAGATGGTTCATTAGCCCTGATTTCTCTGCTTCCCAAGGTCTGGCATGAGTAA[CG]TGAGTGAGGAGAGAGCTCTGAATTCACAATTGCATTATGACATAGGGATTGGGACATCTG	IQCF2	hypothetical protein LOC389123	50.2347	29.435	-20.7997	0.0922511
cg23614979	CAGTGACAAGTTAATATGGGCGTCCAAGCCTCTGTTTCCCAGGAGGAAATTTGCAAGAGG[CG]GCAGCCCCTGAGCGCCCAGAGCTCTTGAAAGGCCACCCAGGAGAGGTGTGAGACCCGGCG	NAV2	neuron navigator 2 isoform 1	33.3041	12.479	-20.8251	0.030262
cg21747271	AAAAAATAAAAAGAGGAAGAGGGAAAGAAAGGTGGAGAAGGAGACCAAGAGAGCCCATTG[CG]GGGTCGGAAATGAGTCATAGTTGTGCCCAATTAATATTAGGGAATAATCGATGAATGATA	AIP	aryl hydrocarbon receptor interacting protein	64.2207	43.384	-20.8367	0.000843918
cg14184817	TGACCTTGGGCAACTGAGTCCAGCTTACCTGGGGTAGACCTGATTGTGCCAGTGCAGCAG[CG]CGTAGCGGTCGGCCAGCGGCAGCCTGCGACGGGCGGAGGCCCCCAGCCACTCGGCCAGGG	XTP7	protein 7 transactivated by hepatitis B virus X antigen	69.4113	48.5504	-20.861	0.0635793
cg20811607	TCCCGAAGTACCCAGCTGGATACTTGACAACAAAATGTTCCCAAATAGAAGATATCTTGG[CG]CGGTGACTCACGCCTATAATCTCAGCACTTTGGGAGGCAGAGGCGGAGTTCTAGACCAGC	SMPD2	sphingomyelin phosphodiesterase 2; neutral membrane (neutral sphingomyelinase)	66.3899	45.5233	-20.8665	0.0326804
cg06542614	GGGCAAGTCTTCTCACCTACTGAGCAGACTCAGTTACTTCATCTGTAAAATGGGACTAAA[CG]TCCCGGTTGCCTCAGCATCAAATGAGATCGTTCGAAAGCACCTTTTAAACATCATTACCG	PDLIM1	PDZ and LIM domain 1 (elfin)	79.2975	58.4144	-20.8831	0.131986
cg09113530	AGGCCGTGGTGGGCACCCGGGCTGTCTGCAGATAGCTTGGCTCATTGTTGGTCCTCAGTA[CG]CAGCCCTCGTAGCCAAGCAGCTTGGGCCTACACTCTGGGCCCAGGGGAGTGGCTGTCGCT	MALL	mal; T-cell differentiation protein-like	66.0768	45.1733	-20.9035	0.011365
cg02672220	TCTGCAACGGAGTCTTCTTTCTCCAATTGCCTTCTGCCCCATCACCATGGGCCCCACCTG[CG]CCACCTGCGCCCACCCTGTGACCCTGGCTCAGCGACCTTGGCCCTTAATCGCCCAACGCC	SIM2	single-minded homolog 2 short isoform	62.0521	41.127	-20.9251	0.0185898
cg08332212	GCCTCACTGTACAATGAAAAGCTCCTTCTCCCACCTCCAGCTCACCAGAACACACATGAA[CG]TAGGTGACATGCCGACTGCCAGTTGGATCAAGAAAATGAGAAGCAATTGGATTTTGCCTT	MLN	motilin	88.6962	67.7701	-20.9261	0.0636755
cg19718882	TGCGGACCCGAAGTGTGTGCGGGCCCAGGACTTACTCGAAGGGCGCACTTCTTGGGAATG[CG]CATCCCGTAGGCGCAGGAGACCCTGAGGGTAAAGATGCGGCACTTGAGCCCTCCGCTTGC	WIT-1	Wilms tumor associated protein	27.3196	6.37312	-20.9465	0.0241129
cg05335315	GCCAGCGCCGAGCTGAGCAGTCTGCACCCTGGAGCATTTGTTGACTGGCTGCTTGACCAG[CG]CGCCTCGCAGAGGGGAAGGCAGGGGCGTCGGAGGGGCGCAGCGCCCCCTGCAGCCGGCGT	JAG2	jagged 2 isoform a precursor	56.584	35.6294	-20.9546	0.100277
cg09626634	GTGAAAGAGACTCATGCCATTCACCTCATAGTTGTAGTTGACTCAGTTTAAACCAACTAA[CG]TGTCTGTCAGAATGCAGTTTATTTGTAGGCTAAATTACCAGATATGTAGCACTCAGATCA	EBI2	EBV-induced G protein-coupled receptor 2	29.5688	8.60254	-20.9663	0.00837815
cg10669058	GCCTTAAGCGATCCTCCAGCCTCAGCCTCCCAAAGTGCTGAGATTACAGGCAGGAGCCAC[CG]CCCCCAGCCCTAGCTGAAGTTTTCTAGGCCAGCGGGAAGTCCCACTCCACCGCCCTTCTC	CILP2	cartilage intermediate layer protein 2	49.1281	28.1419	-20.9862	0.00378433
cg25710140	AGGATAAAGATGATTTTAATTAAATTGCACAAATCCCTTTGTACTGCAACCAAACCCCTA[CG]CAGGCTGATCAACTCTGAGCCATTCTGGTGTGTATAGAGTTAACCAGGTTACCAGGATTC	MID1	midline 1 isoform alpha	60.0985	39.076	-21.0225	0.0154855
cg03900284	AATGGGTCTAGCTATGCTGTTTAGCTGGGACATCCTGCTAATGTCTCTTTCACGTGGGAA[CG]AGTTGCTCCTGAAAGCCAGAAACAGATTGGATGGTCCTGGCCTAATTCGGACACCCACCT	P518	RF(Arg-Phe)amide family 26 amino acid peptide	87.0309	66.0061	-21.0249	0.0121129
cg14458834	GCTGCTGCTGACCGCCTCGCAGCGCTGGCCGGGCTCCGGGAGGAGGGCCCCGGCGGGTGG[CG]GCGCAGGAGCCCGAGGGGACAGACCGGGCGGTGGCGGGGGCGGCGGGGGTGGTGGCGGAG	HOXB4	homeo box B4	23.3324	2.1648	-21.1676	0.00440692
cg16009558	GGCCGGGAGCCTTAAGAGGAGAGCAGCTATCTCAGTCTTTCTCACTTAATCTTGGCTTCA[CG]TCAGAAGCTGTGCAGCAGTGCAGTAGAATAGGGCCTGGCAAAACCTTTGCTAGCAAAGCG	GRIK2	glutamate receptor 6 isoform 1 precursor	27.2339	6.06527	-21.1687	0.00303042
cg21432842	TCATGGGGCTCTGGGTGGCAGGTCCAGCCATGGGTCTGGGTGGGGCTGGGCTGCAGGCTC[CG]GGCTGTTTTGGGGCCCAGCTCTAGGGGGGCCTTTATACATAACCCCATGGAGGCCTGGGA	CSF3	colony stimulating factor 3 isoform a precursor	46.3238	25.1496	-21.1741	0.0166847
cg20011134	GTCTGGTGGGGGCCAGCTTGAGTAGAGCTGTCCTGCAGCCACCAGTGACCTTATTGACTT[CG]CTGTTTCACATCAGCCTCCCATGTCCAGCAACTCTCTCAAAACAGCTCTAATAAACTAAG	DDO	D-aspartate oxidase isoform a	41.7549	20.542	-21.2129	0.154792
cg18515587	GAAATCAGGATCACCTCTCTACTATGTGAGGGCCAGGGACCTAGTGGTGTTTTCTAAGAG[CG]CCCATCTGATTTTCCCAGCTGCAGAAAGGCACCCTGGTCCCAGCCTCTGCTGGATGGAGC	SELENBP1	selenium binding protein 1	35.269	14.035	-21.234	0.0169501
cg08477744	CGGTTTCTTGGGATTGCAACTTGGTCTCACAGTGGCTTAGGCCAGGGTGGGAGCAGTGAA[CG]GAGTCACAAAAGAAATTTTTCAGGTAGCATTCACGGGTGGGTGCTGGATTAGATGCAGGG	MFAP2	microfibrillar-associated protein 2 precursor	34.0482	12.8041	-21.2441	0.0314444
cg22220722	TAGTGGGAAGGGAAATCCACCCCCATTAAACTCTCTCCCTGGTGGACTGTGGGGTGCACA[CG]TGAGGCCTGCACAGGTGCTGGAACATGGTAGAGGCCCAGGACATACTTCCTGTGAATGAA	PLA2G2A	phospholipase A2; group IIA	64.7648	43.4958	-21.269	0.0300839
cg09059945	CACAAGCCCATCGCCCCCGAGCCCAGCATGTGCTGCCGCCTTCTCCCTGCCAGGCGTCAG[CG]CCACCTATTGCAAAGGGTATGAAATGGCAGGCCGTGGCTTCGACAATAGCCTCCGGCATT	MEST	mesoderm specific transcript isoform b	84.2787	63.0054	-21.2733	0.105568
cg23130254	AGATGTGTGAGCGCAGTCTCTACAGAGCGGGCTATGTGGGCTCGCTTCTGAATCTGCAGT[CG]CCAGACTCTTTCTACTTCTCCAACCTGAGGCCGAATGGCGGCCAGTTGGCCGCGCTTCCC	HOXD12	homeobox D12	25.9317	4.6454	-21.2863	0.00598551
cg15988232	CCTTCTAGTCTCCGGGCAGCCTGGGGAGCGGCCTTTAATCCTGGTCCCTTCTCCGGGATA[CG]TCGTCCCCCAGGTGTCTCAGACCACCAAAACTCAGGTTCCTGGGTAGACCAGGGGGGTCT	CSPG5	chondroitin sulfate proteoglycan 5 (neuroglycan C)	39.2682	17.9403	-21.328	0.0199397
cg07403255	CCAATCCTTGATCCTCCCGGGAAGCCTGTTAGCTAGGCTAGGCTGAGGTTGGCCCTACTT[CG]CCTAAAAATCCTCCTACTCCTGGCAGACGATGCAGGTGTAAAGGATGAGGCCTGGGGAGG	PAX8	paired box gene 8 isoform PAX8B	78.5272	57.1642	-21.363	0.0162049
cg19154438	CTGCGACACCTGCTCTTGCAGACTCTGCTAGGCGACAGACACACCTCCCACGGCTTGTGG[CG]CCAGTGTTGGCGACAAACTGTAATGAACACAGGCCTGGCTCAACAGCCCCTTGCAGGGGG	CKM	muscle creatine kinase	78.9387	57.5662	-21.3725	0.0244236
cg23595927	CGGACACGCCCACGCTCGTCTGTGCGCATGTACACATGCACAGCACAGCTCACACCCACA[CG]CCTGCCCCAGGCATGCACGGCGGCCTGCTCACCATGCCTGCTTCTGCCTGCTTTGATGCG	MYL5	myosin regulatory light chain 5	54.1003	32.6525	-21.4478	0.0127197
cg06811800	AACATACTTTTAAAATGCTGTTCTCAGACATACGGCTGACATTTGGGGCCAGTCTGTGGA[CG]CCCTCCACCGGCGTTCTGCAGCTGGGGCTCCAGGTCAACTCAGCCTTCAGGATGCTCTGG	ATP4B	ATPase; H+/K+ exchanging; beta polypeptide	75.0445	53.5699	-21.4746	0.0238053
cg04833050	GCCTCCTTCCCCACCGACTTTCTTGTTTTGATTAACTCCGTGGACTCCTGACTCTTTCTT[CG]CCCGGAACATCAATATGTGTCATGTCATTGTCACCTGTCGCTCGATGCTCTGGACCTTGC	LHFPL2	lipoma HMGIC fusion partner-like 2	44.819	23.3359	-21.4832	0.041942
cg10003443	TGGAGCTCAAAGAATGAGCAATTTTTCAAAGCTTTCTCCGCAGGCCTGGGCAGACACACA[CG]CACACACACACACACCGCACCCCCAAAACTCAAAAGAATGTTATGGTTGACCTAGTCTGT	FOXA2	forkhead box A2	51.3349	29.8515	-21.4834	0.0828138
cg00933411	AATTTGTGACGGACGAAGGATGCAGATACCATGAGCGGCTTTAGAGATGTGATTCAGGAA[CG]CTGCCATGCTAGATGGAAGCAGTTGTAAGTGTTTAATGTCAGCAAGACTCTAATACGATC	DLC1	deleted in liver cancer 1 isoform 1	32.9511	11.4651	-21.4859	0.120073
cg13576290	CTCTGAACTAGTCCCAGGCTGGCCACTCTGGTGGTTAAAGGATCTGCTGGTCTAAGCGAA[CG]AGGAAACACTGAGCTCACACAGAGAGTCCAACCACCGATGCTAGTGGAACCCCGCCCACT	LOC165186	hypothetical protein LOC165186	29.6545	8.1461	-21.5084	0.0226203
cg00509670	CAGGGGCCCAGGACAGTGGCTGAATGTGGCAGAGCCTTGGGCTCCGTAGTGAGTGCCCCA[CG]CACTGGCAATTGGTCGACTTGGGGCTGTGCGCTAGCGTTAGCCGCCTGTGGTTCAGTTCC	PAX9	paired box gene 9	73.0447	51.5334	-21.5113	0.0276875
cg10861599	GGCGATTGAAAGAGCAAAGCGGACTCTCTCAGTTTTAACGCTGCAACTTTTGCAGGCAGG[CG]GGGGAACTTCTTTGTGACTAATCTGAATTTCCCCTTTACTTTCTTTCTTTTTTTTTTTCC	TNFSF4	tumor necrosis factor (ligand) superfamily; member 4	38.1488	16.5972	-21.5516	0.00091417
cg23665568	ATCACTCTGGCTGCTAAGTGGAGAGTAGATGGCAGGGGCAAGGGCAAGAAGCAGAGACTA[CG]TGGAGGCTACCACAATGTCAGGTTCACGACTGAGCCAAATGTCATGCTTGGGGTCAGGTT	BCL10	B-cell CLL/lymphoma 10	59.7576	38.1971	-21.5605	0.00799275
cg00117172	CGGGTTAGGGGGGCGCAAAACCCCATCCGCCCATTTCCGCACCAACGTCTCTACGCAAGG[CG]CCCCAAAACCCAGGTGGAGCGGGGCAACCCCGTTAAAAGTCATTCCTGCAGGGCGCATCC	RUNX3	runt-related transcription factor 3 isoform 2	63.5893	42.0177	-21.5716	0.14135
cg16463460	ACTCAAGGGGCGTTGGGACAACTTACTGGTCGCTGAGGCTTGTGTTCTTTGATCAGATCG[CG]CCACCTTTGTTTAGCAGGCTGGTGTTACTTTTGGGGAGTTTCTAGGTCTCAGTGTCCCCG	WT1	Wilms tumor 1 isoform C	53.0993	31.5191	-21.5802	0.0362264
cg02838492	GACAAGGATCGAGGAAGACATCAGGATGTACCATCTGCCCTTCTGTCGGACCCCAGGGTA[CG]TCCCATGAGCGCGGCCGAGCTGCGTCGAGGGCAGCAGAGCGTGCTGCACTGCTCAGGGAC	KIF12	kinesin family member 12	83.1587	61.474	-21.6847	0.0156607
cg16175263	GGGAGGCCATGCCCCTTTTCTGAGTGCTTGGAAGTGACTGCTGCAAGTGACAAGTGACCA[CG]CCTTTTCCCCCGCGGGTATAAATTCAGAGGCGCTGCGCTCCGATTCTGGCAGTGCAGCTG	TNFRSF10C	tumor necrosis factor receptor superfamily; member 10c precursor	56.5915	34.7964	-21.7951	0.0606112
cg21519900	CGCAGTGTTGCTCAGCTCCCTGGGCCTCACTTTTCCCACCAGCGAAGAGCAGAGGCTGAA[CG]GGATGACTTCTCCAGGCTGATCTAGCCCTGGCATCCTGGCCAGCTCATTTTCTGCTGGGT	C20orf186	antimicrobial peptide RY2G5	34.6977	12.8985	-21.7992	0.0137835
cg27159719	CAGGTGCAGAAGTCTCTTAATAAAGGGAATCCCACCCTACCTTCTTCTCACAGATGCCCA[CG]CACATTGCTGTGCACAGGTGCTTGCAGAGAAGTTTTGTCTTCGGCAGCCTCTTGTTCTCT	TMEM71	hypothetical protein LOC137835	64.3172	42.5099	-21.8073	0.0549372
cg20807545	CAGCCGGGAGGACCAGAACAATGAGCTGTCACTGTCTGCAGCATGTAAAAACTCATGGCA[CG]CGGGGGCCTCCCTCTTCTCCCGGATCTCTCTCTCTCTTCTTGACGTGACCGTGCTTCCCA	ADAMTS18	ADAM metallopeptidase with thrombospondin type 1 motif; 18 isoform 2 preproprotein	55.5253	33.6368	-21.8884	0.0208457
cg03569412	AGGACTCTTTTGTTGACATTGGGTCCACCCGATCTGGGATGCTTTCCCATCTGAAGATCT[CG]TCCCATTTTCAAAGTCCCTTTAGCTGCAGGTTCCAGGGAGTAGGACAGGCACATTCATTT	MBD3	methyl-CpG binding domain protein 3	60.0076	38.1164	-21.8912	0.00155498
cg26822175	GATGAGGATGGCATTCAGGATGACACAGTGACATCCCTAGGACTGGGGACCTGGGTTCCT[CG]CCTCCCAGAATGCTCACTCAGAACTCTGATCCCACCCCTCCTCCAAACCTGGGACTTACC	CRYBA4	crystallin; beta A4	83.1768	61.2299	-21.9469	0.111064
cg11075745	GGCCCTCCGCCCCCAGGGGGCTGGGCATGAGCTTTGCTGGGGACCCTGCTCTGGCTTAGG[CG]GCTGCTGTGGGCGGGCCCTGGCCTTTTCCAGCCCCTGGGCCTCCCCCTGCATTCTGGAGT	CLDN19	claudin 19	49.1458	27.1706	-21.9752	0.0786999
cg18022344	AGGGCACAGACATCATATCATGGTGGGGAGATTTTTCATAATTTTCAGTGGTGCAGATGA[CG]CTCTTCCCATGTCTGGGGAATTGCCTGCCCAGAGTCTGGGAGAGACACAAGGCCTGGGAG	IGSF6	immunoglobulin superfamily; member 6	85.232	63.2562	-21.9758	0.100748
cg20848130	GCTGGGGTCCATGTATGTACCTCATGGGGCTGGGGGCTGTTGCCCCAGGAGACAGCCTCA[CG]CTGTGCCCCTTGGCCTTGAGGCCCCGAAGGAGGGAGGGCTTCCTAGGGCCCAGCCATAGG	GJA12	connexin46.6	69.8898	47.7608	-22.1291	0.0143215
cg15534366	TCCCTCCCAGAACCCCCACCCTTGGGGGCAGGGTGGTCTCCCGGTTAGAGCTCTGCCTTA[CG]CTTAAGGAAACCAGATTTTAGATAACCCCAGAGGACCAGAGTAAGCACTACATCCGAGAG	CDH4	cadherin 4; type 1 preproprotein	71.7588	49.6179	-22.1409	0.0392076
cg01963696	AGGCCACCCCCATCAAGTCCCTCAGGTCTAGGTTTGGCAGGTTTGGCAAAAACACAGCAA[CG]CTCGGTTAAATCTGAATTTCGGGTAAGTATATCCTGGGCCTCATTTGGAAGAGACTTAGA	ELA2	elastase 2; neutrophil preproprotein	39.6993	17.5401	-22.1592	0.090137
cg06784466	CAAACCACTTACTTGCTGTTTTTATAGAACAGGCTTCAGCAGAGACTTAGTTGAAGGACA[CG]GGGACAATGGAGCTGGAATCAATCCAGTGACACAAACTCAGGGTTTCTTACCATTCCCAG	FPRL2	formyl peptide receptor-like 2	50.1145	27.9145	-22.2	0.151899
cg17119559	CTCAGCAGCAGGGTTTACATCCATTTTTTCTGTAACTCCACTGCCAAGTTCAAGCTGTGA[CG]TGCAGTAGGGAGCCCAGGGGGCGTCGGCTGATGAGCTCACTGCAGTATTGAAGTATTATG	GPR64	G protein-coupled receptor 64	74.3278	52.1177	-22.2101	0.160118
cg13980719	AGACATCTGATGAATGGCTTTCTCCCCAGTGGGCTGAGAGTTCCATGAGCACAGTATCTA[CG]TGTGTTTATCCTCCACTAATTTTCTACCACCTAAATGTATGGCATATGCTATGTGATCAA	TNP1	transition protein 1 (during histone to protamine replacement)	47.6872	25.4181	-22.2691	0.106717
cg14898892	TTTTAAAAACACAAATGCCTATGTCTCACTCCCTGAAATTCTCCTTTAATTGGTACGAGG[CG]GGGCTATTCTAGGAACTATTTTCTATCCCTTGGCAATTAGCCATCTGTATAGTATTTTTA	SHRM	shroom	73.5037	51.2016	-22.3021	0.0197294
cg08950375	GAAGCTTTGGCAAGATAACCATTTTTATTACCCCGTCTGTGCCTAGAATGGGCCTATAAG[CG]CCACAATCAGAATCATTAGATATAGAAATTAAGAGAAATGTAGCCTCCTTTTTTTTGCCG	COL6A3	alpha 3 type VI collagen isoform 1 precursor	64.5788	42.2765	-22.3023	0.0434063
cg18292711	CACCCTCGCCGCCCCCACGAAGTTCAGCGAATTCCCGCCACTTTCCCTGCAATGAACATA[CG]GAACCCATCAATCCCAGTGCTGGAGGAATGACTGACCTGGAGCCTAAAGATGGTCTTTAT	KIF5B	kinesin family member 5B	60.2294	37.917	-22.3124	0.0632119
cg09009380	TACCTCGATTGGAGTGGCTCAGGGTGGACGACTGGGAAGACTTGGACTTCTGCCGCTTGA[CG]GTCATCATCACCTGCTCCTGCACGCGCTGCCTGCCAGACGTGCCTGTTTTCATCTTTTGG	PKP1	plakophilin 1 isoform 1a	54.1047	31.7798	-22.325	0.121579
cg02786019	CTGCCGTCCCCTCTTGGGTGGAGGGGCTGTGATGCTCTATCCTTACAAGCCCCAGCAAGA[CG]CCTGGCCCTTAGAGAAGTACTCACAAGAGGCTTGCAGAATCGAATTAGATCTTAAGATAG	TRPV6	transient receptor potential cation channel; subfamily V; member 6	88.3736	66.0411	-22.3325	0.0160279
cg18081104	CACACCAGCCCAGCCTCGCCTAGCTCTCTGAAAGAAAGCCTGCAACAGAAGGGAGAGAAG[CG]GCCCCAAGTGCAGCTGAAAGCACTCCTTGGGAGTCAGCCAAGACCCTCCATCCAAGCAGG	THEM5	thioesterase superfamily member 5	59.1505	36.7576	-22.3928	0.0131083
cg06213598	TCTCATGGATTCAGGAGTTCAGCCTACTTCCACAGACTGCTTGCTGAGCAACTTCTGGAT[CG]CATATAATTAGAAAAAGGATAAATATAATTGAATCAATATTGAGAGAATGGGAAATGGGT	ABCA9	ATP-binding cassette; sub-family A; member 9 isoform a	64.8904	42.4259	-22.4645	0.0212783
cg16714091	TGGGAAGCACAGTGCTTGGCTTCATCTTTTGCAATTCTGCATCTTTTGCATTTCCCTTCT[CG]CTCTGCTGCTCGCTCGCCTTTCTTTTTCGTCCTTTTCCCCCTTTTTTGCTCGCACCGTTA	ADAMTSL1	ADAMTS-like 1 isoform 2	71.9621	49.4954	-22.4667	0.0785441
cg23081213	GTGTCGCACACTTGCTCTCAGTTGGTCTGGGGCTGGCCACATGGAGCCCGGGCTGGAGCA[CG]CACTGCGCAGGGTATGGGGGTCCCAGGGGAGCCGGAGCCGGGGCAGCTGAGGCCAGAAGA	PRKAG3	AMP-activated protein kinase; non-catalytic gamma-3 subunit	51.2591	28.7822	-22.4769	0.0288211
cg12728032	CCGTGTCACACTGTATGTCACCGTCATCAAAGGGGCTGTGCGTAAACCTGAAAAACCAAA[CG]GACCTGTCTGTAGGTGTCACTTATATCACAAGGCTACAGGTGTCTTTATTTCCACTGCAC	ELF5	E74-like factor 5 ESE-2b	42.8429	20.2911	-22.5518	0.0383924
cg06338119	GGGCAATCAGTGTAGCTAGCATTAAGGGCTCTGGCCAGGCCTCCCTTCCCCAAACTGCCA[CG]GTCTCCAACCATGTCTTGACCTCCCAGAGTTTGTTAGGGAAGATGGGACCTTATGGGATC	RGAG1	retrotransposon gag domain containing 1	48.379	25.7959	-22.5831	0.147093
cg16408970	TGATCAATATCAGCCCCGCAGTGATCTCCTCCTTGAGATGCTAATTCATTTATTAGGGAT[CG]CGGGGCTGCCCTTCCCAAGGTACTCAAGGTGGTCTTGCTGTAGTTTTGTTTCCCCCTCCG	BAMBI	BMP and activin membrane-bound inhibitor precursor	50.1122	27.4807	-22.6315	0.0398235
cg10117369	GCAGAGTGAAAAGAGCAAACCACTTTGCCAGAATGGAAACAGAGAGTCAGTCACCGGAAA[CG]ACACCACCAATGTGCTAATGAAGCACAGGGCACAGGAAACTCTGCTCAGCTCTTAATCTG	LAX1	lymphocyte transmembrane adaptor 1	49.5561	26.9208	-22.6353	0.038185
cg02813863	AACAAGTGTGTTGTCATTCTCCCAGTGGGATACCCTGCCTTTCCTGAGAATAGCTAATGA[CG]CGATAGAGAAGGCCTTCAAACGCACCCCAGGCTGACCAATTATAGTGTTTCTTGAGGCCA	APOLD1	hypothetical protein LOC81575	71.0278	48.3908	-22.6371	0.00692294
cg06220958	TCCCATTTATGGCATGGCTTGCTATTGTAAACAGAAGTAACAAAATTCATAGAGGTAAAA[CG]TGCAGTTCCAGAAGGAGCAGTACCAGAACTAGCAGCTGCTGCTGACACTGGGCGGTGTGA	MYH2	myosin; heavy polypeptide 2; skeletal muscle; adult	34.7464	12.089	-22.6574	0.0202666
cg00935364	CCCTGGGGCGGGGTGTGTGACTCAGTGTGAGGCCTGGTGAGTCAGGAGCCGGCCTCACTG[CG]GCCTCTGCCCTCACACTATCACGTCCGCCCGCAGCCACCTCTCCCCGCCACCGCCATCCC	PKP3	plakophilin 3	31.2891	8.61348	-22.6756	0.0395141
cg05656180	GGGGTCCTCTGGGATCCCCAGGCTGCAAGAAGAGGACTTAGCAACAGCGACTCTGGCAGA[CG]CTGGCCTGGCTGGCCCAGGGAGGGGGTCCCTCCGCCTCCCTCCAGGGCCCCCTCTGGCTG	KCNQ1DN	KCNQ1 downstream neighbor	55.3985	32.6431	-22.7553	0.0702417
cg14036856	GCGGGCCCTAGAGGGGCAGACACCTCAGCAGGCAGGTGCTCAGGTTGATAAACAACTGAA[CG]TCCGGTGACTGGTACAAAGTCCAGAGTTGAAGAGGGAGCTTTGCAGGCCTGTAAGGGTGG	MGC52423	hypothetical protein LOC149466	48.6291	25.8686	-22.7605	0.061974
cg23947872	TGCGAAGCCCCTCCCGGGGTTCCAGGAGCTGGGGCTCTCGGGGCGGAAGTGAGCCAGGTG[CG]CGGCCCGCAGCAGGTCCGAGGGCAGCAGTCCCCGGATGGGGCGCTGAGGTTTCCGGGGGT	MTMR1	myotubularin-related protein 1 isoform 1	39.06	16.2715	-22.7885	0.189199
cg03283421	CAGAGCTAGCAGAATGGATATCCACAATCTAGTTCCAACTTCTGTGCCAATCAGGACACA[CG]CTGTGTGACATCAACGCTCTGGACACCAGCTCTCTTTCATGGAGTTCTGAATTCCATTCC	CUZD1	CUB and zona pellucida-like domains 1	57.7034	34.9073	-22.7961	0.0472605
cg00729275	TTCCAGTGACTGTGAACATATAAGGGAACACTGACAATAAAAGCAGGGTGCTATGGGTGA[CG]CTAGGGTGAGCCCTCATAAGGCCAGAGATATGTATATGCTGCCAGCAAACTTCACGGTTC	C18orf16	hypothetical protein LOC147429	50.6989	27.8869	-22.812	0.0913588
cg21745164	TACGTGCATCCGTTCACACATTCCTTGTAGGCCCTGCTGGGCTGCTTTCTTCTAATTTTA[CG]TGGTGGAGGCTGCCGGGGGCAAGTTGTGAACTAATTATGTAAAGCGTGCATTCTCAGTGC	LOC63928	hepatocellular carcinoma antigen gene 520	48.1083	25.291	-22.8173	0.0906588
cg13099330	CCTGCACGATCTCTTTGTCTGGCTTCAGCAAGTTGGCGATTTTGCGCAAGGCCACATTGA[CG]TCTGCGGTGGGGGTTGAACGGGGAGAGAGAGAGCGCCAGAGAGTTGGCAGGGAAACTCAG	RBP1	retinol binding protein 1; cellular	76.0118	53.1766	-22.8352	0.125372
cg17274742	ATTTCAGCCAATGGCCAGAGAATGGGTTAAACATAGAAATTAAGGGTTACTCACGTTTGG[CG]GCATCAAGTGGCAATCTTGCAGCCAGGAGCAGAAATCCCAGGAAATAGTAGAGACATTCC	GPNMB	glycoprotein (transmembrane) nmb isoform b precursor	33.503	10.6416	-22.8613	0.00851377
cg09646392	ATTCCCCAGTTTTTCACTGCTTTGCCCCAGCATTGAAATATTGATTCATCTTTCAACAAA[CG]TTACTGAGCACTTACCAAGCCCTGGGTAGTCACTACTCCCCTGTGGACTAAGAATAGTGA	TNFSF13B	tumor necrosis factor (ligand) superfamily; member 13b	42.0529	19.1805	-22.8724	0.0459165
cg20616414	TGCGGCGCAGCGTGGTAGAGTCGGACCAGGAGGAGCCGCCGGGCTTGGAGGCAGCCGAGG[CG]CCGGGCCCGCAGCCCCCGCAGCCCCTGCAGCGCCGGGTGCTTCTGCTCTGCAAGACGCGC	WNK2	WNK lysine deficient protein kinase 2	36.6662	13.7889	-22.8773	0.0416566
cg07131544	AGGGACGTCATGCCCAGGCCTCCATGGTGGGTCAGTGATGTGCTTCCACTCTGGGAGTTT[CG]TGGGTGCGGGAAAGGAGAGGGGAGAGGAGGTGGAGATTCAAAACCAGCAAGGGAGGCTAG	NCR2	natural cytotoxicity triggering receptor 2	73.4905	50.5785	-22.912	0.0358969
cg19205533	ATTTTCCCTCTCAGCTAGGAGAGCCCTGTCAAGATAGGCTGCTGGTGTTCACATCTCCCT[CG]CAGCGAACCCCAAAGCCGCCCTGGGAGGAGAACCCGGTGACCAAGAGGACCGACTCAGAG	RERG	RAS-like; estrogen-regulated; growth inhibitor	64.2492	41.2881	-22.9611	0.0215752
cg15238200	CCTGTCTCTTGGTGACCAGACATTTCCATCTCGCTGTTTACTTTAAAAGAACCAAAATTA[CG]TGTAGCCCAGAGAAGGGAGACACCCCAGTCTGGCAAGTGTCCGAAACCCAGCTCCAGGAA	TRIM65	tripartite motif-containing 65	76.7427	53.7635	-22.9792	0.0172718
cg24888049	AGCATTGCTGGTTCTATTTAATGGACATGAGATAATGTTAGAGGTTTTAAAGTGATTAAA[CG]TGCAGACTATGCAAACCAGGCCCAGTCTCCAGTGTGGTACCGTTGCTCCTGCATCGCAGC	FES	V-FES feline sarcoma viral/V-FPS fujinami avian sarcoma viral oncogene homolog	46.9361	23.8798	-23.0563	0.00287175
cg11314684	TTTCTGATACTGTTAAACTGTGTCATGCTATGTCTAGTAAGAGAGAAATGATATATTTAA[CG]TGTGTTAGGAATTTGCTTGTTATTAAGGGATTTTTTTGTAATTCTTGATTTTGAGCATTT	AKT3	v-akt murine thymoma viral oncogene homolog 3 isoform 2	35.0211	11.9063	-23.1148	0.00377829
cg06516124	TGGCTCCGAGTAATTAATGAAAGTTGGTGCGCGGGCCCCTGATTTACAGCTCGGAGTCAA[CG]CGGGGTTAGCCCAGCAGATTCATTTCGCTTGCCCGCGCTGCTCCTGCGGAAGAGCTGCAG	WT1	Wilms tumor 1 isoform C	28.0809	4.94368	-23.1373	0.0416532
cg16831889	GCACTGCTTAATTTAGAAGCGCCTTTTATCCTGGCTCTCTTGACCAGTCAAAGTTGTGGT[CG]CTGTTTTCTACAAGGACTGGGGAAAGAAAGGGTGGAATTAATTAAACCTGGAGGAAGGGA	HDC	histidine decarboxylase	38.1477	14.9652	-23.1825	0.0266965
cg12883767	CTTGGAGAGGGAGAGTCTCTATGTTAGGCGTTTCTGCAGACATCCTTGGCCGGATCTGAT[CG]CTGGCTCTGGGGTGGCTGTGGAAATGTGTAGATATTAGAGAGAGAGAATCCGAAAGGCAA	SLC26A10	solute carrier family 26; member 10 isoform 2	80.484	57.292	-23.192	0.0315567
cg13904968	GGGGCAGGTCTCTGGATCACGGCCAGGGTCAGTTATGCTTTGGGCCAACTCACTGCAACA[CG]CCCCAGGGAGATAATCATTGAACAGATAGTTGTTAATGAATGCTGGGAGACTTCGAGCCC	PCK1	cytosolic phosphoenolpyruvate carboxykinase 1	31.7216	8.45963	-23.2619	0.00321209
cg18878432	AATGTTGGGGGAGGTTATTTCGTTTCCAGAATTCGGGCATTGGTAGGTCAACTTGAAATA[CG]GGGTTATTTCAGGGGACCTGAAAAACCTGGGCTGAATTTTTATTTTATTTTTTGCTTCCA	HOXB6	homeo box B6 isoform 1	33.2489	9.95819	-23.2907	0.00135135
cg16937611	TCATAGGTAAGATGGAAATAATTACACCCTCTGGATGGTGTGACTGAAGATTAAATACAG[CG]GGTGCTCTCACTCAGCACATCTGGCCATGTCTGCAGACACATTTGGTTGCCACAACTGGA	SERPINA5	serine (or cysteine) proteinase inhibitor; clade A (alpha-1 antiproteinase; antitrypsin); member 5	64.4217	41.1223	-23.2994	0.00820308
cg05890484	GCCTCTTTATACCCGCAGTTGGGCGTGGGGAGGGCCTCCCAGCCACCGCGCGGGCCAACA[CG]GACCTTGGGCGGGAACACGCCCACCAGCCCTTCATCAGGCCCGCCTCCTGTTGGGAACCT	BHMT	betaine-homocysteine methyltransferase	35.6478	12.2894	-23.3583	0.0924774
cg22374142	CGAGCCCGCAGCGGCCGGGCCCGAGCGCAGAGCCGGGCCGAGACTGCACCATGCAGGAAG[CG]CCAGCTGCGCTGCCCACGGAGCCAGGCCCCAGCCCCGTGCCTGCCTTCCTCGGCAAGCTA	HSF4	heat shock transcription factor 4	48.6779	25.2923	-23.3857	0.0042382
cg07651914	TAGAGTGGGTGACAGTCCCTGATAACTGGGAACAGGTTGCAGAGCTTAGCCACAGGATCA[CG]CTCCAGGCTGTTGGCCAGCAGGACCAGGCTCGATGCTGAGTCAAAGATCAACTTAGGAGG	CLDN15	claudin 15 isoform 2	85.6347	62.2091	-23.4256	0.000707014
cg16581199	TCCAAGTGCCTCAGGCCAGGGTCTCATTCCCCCAGGGCACTCCTCCTTTGTGACTTCACT[CG]CTGAAGTCATCTGGGAGACAGTGCCAAATGTTCCACTCCAGAGTCTTGGCCTCTAGGAGG	TSSK1	testis-specific serine kinase 1	85.564	62.0965	-23.4674	0.0246015
cg14056644	GTACAGCAGAGGAAATTCTAGACTCTATGAGCGTCTGAGCCTTGTCCAGTGCAAACCCTT[CG]TGAACACTGGGTCAGTGCGTGGCCGTGCCCACCTGTGCGCCGACACTCTCAGCATGCCTG	PITX2	paired-like homeodomain transcription factor 2 isoform b	69.291	45.8044	-23.4865	0.0523504
cg20714328	GCAAGTAGAGTAATTCTGCGTCTTTCTCAGGGATGTCAAGAGCAGACTCTGGGCATACAT[CG]CTCCGCCTGAGGAAGGATTTAGGGAGCAAGGCTGCCTGGAGGGAACCGGCACAGGGTGCA	THBS4	thrombospondin 4 precursor	83.7492	60.1623	-23.5869	0.0801324
cg13320683	GTAAGGATGGAGAGTCTCTATGTAAACGACACGACAGGACCATGTGTAACGACTAAGTAA[CG]ACAGGACCATTAGTAAACGACTAAGCCATGTGTGATTTGTGATGTCAGCAGAACCCCCTG	RHOBTB1	Rho-related BTB domain containing 1	89.9542	66.3147	-23.6395	0.05465
cg25288155	TCTGACCCTAGGTTCACTAGACAAGTCATCCCTGATTCAGAAGTGGTCTTGGCTCAGCAT[CG]CCGAGGTTCCCGGAGTGGAATCGGGGCGAGGTTGCGGGGGCAGGACAGGAACCGGGCTGG	PLEKHB1	pleckstrin homology domain containing; family B (evectins) member 1	51.3913	27.7496	-23.6417	0.0480695
cg19601328	GGAGGAAGCATGTTAGTTCCTTCTGGAGAGCCACAAACAGACGCATTGGGCAAGGAACCA[CG]TGCTGAGCACCATTTGCATGCTGAGTTTTAGACTTTGTAGGACACACACACACACACACA	MAP3K14	mitogen-activated protein kinase kinase kinase 14	81.7689	58.1095	-23.6594	0.0574854
cg10635061	AAAAGGCACGTGGGAGCCAGGGGCTGGGTTCTTATCTCCTAGGCCTGGCCAATGTCCAGA[CG]TGCCTTATTTATAGCGCCACTGACAAGGGCAGCGCAGCTGGCTGGCAGCTGCACAGAAGG	FHL2	four and a half LIM domains 2 isoform 3	62.4051	38.685	-23.7201	0.0693134
cg08176694	TTTTGTCATGGTTATTTAAGGAACCTTGCCTAGAAGTCCCAACTTGCAGTTCCCCATCGA[CG]GGAAGGCTTGGACTCCAAGATGATTATAAAGGAATATCGGATTCCTCTGCCAATGACCGT	PITPNM2	phosphatidylinositol transfer protein; membrane-associated 2	74.3733	50.6422	-23.7311	0.0248401
cg23801057	TCCAACAAAGTTAGGTTTGTTGACCTATTCAGTGAGGGACACCACCCACCAGAAGAGCTA[CG]CACATCACCAAACAAAGGAAAACAGCAATTTATTATAGGATTCCGAGGAAAGTGGAGTTG	P2RX7	purinergic receptor P2X7 isoform a	75.2782	51.5414	-23.7368	0.043467
cg00240880	CACCGCTAGATGATGGGGTCAAGCCAAATCCATTTGGTTTCATTCGGCCGCCTCTGAGTT[CG]CCTCTGCAGGAGCTGGAGGCACAACACTGACCTGAGGACAAGGCCCAGAGAGGGAGAAAA	WISP2	WNT1 inducible signaling pathway protein 2 precursor	67.8904	44.0302	-23.8602	0.013849
cg15387123	TGGGAGCTGCCGCGGTCAGGCGCGGGTGGGGACCTGGGGAGCTCTTTAAGTCTCCCTGTG[CG]CCCCGCCCTCCCTGGCCGAGGGGCCCGCCCCGTGGAGCCACCTAGGCGGGCAGATGAAGC	CLIC3	chloride intracellular channel 3	53.8512	29.878	-23.9732	0.0351355
cg02254407	TAAGAGGGGATGAACTCAATGGTTAATAGGATTGGCCATGGCGAATCCCTCAGCAGGGCA[CG]CACCGCACAAAGGGCCGAGGAGCGAGGGTAGCTCGAGGTCAGGATTACAGAGACTCAGGA	PLEKHB1	pleckstrin homology domain containing; family B (evectins) member 1	65.364	41.3687	-23.9954	0.0373275
cg01302245	TCAGCTCAAACGCAGTTCCCGGTTCCCCACTGAGATTCCCACTCCCGCCTGGAGGGGAGA[CG]TGCCTGCCTTTTGAATGAAGCGTTGCACACTAGACATAGTATCACAGGCAGAATTGTCAT	P53AIP1	p53-regulated apoptosis-inducing protein 1	49.9881	25.9898	-23.9983	0.0477057
cg11398517	GGCACCCGAGACAGAACTATAGCAGATGCAAGAGCCAAAAACCCACAGCCGCTTGACTCA[CG]GATATACTATGATGTCAAGCTGCAGTCACCGGTGGTCACAATGGGCAGCCTAAGTCATCA	FAM112A	hypothetical protein LOC149699 isoform 1	36.7297	12.7243	-24.0054	0.00456113
cg06760035	CTCCAGGGGTGGGAGGGGGAAGGGGTGCCCACGCACTCACCCGTGCTCACGTGAACTTTG[CG]CATCCAGGGGTAGACGACGGGCTCTTTGCACGCGGAGTGGGACGGGCTGGGGTGCAGGGG	HOXB4	homeo box B4	32.2874	8.23906	-24.0483	0.00497272
cg09539538	GCGACTGGCGGGACCGGTGGTGATCCTGAGGTGAGCCATACCAGGTGTGGCCCAGACTTC[CG]CATGCAGCCTGCCCTTGGGTCTCCTGGAGTCTCCCCTGGTCGGGAGCCTCAGCCTTCTGG	C20orf42	chromosome 20 open reading frame 42	72.6805	48.5892	-24.0913	0.00256617
cg21044104	AGCCAGCCTTTGGAAGGGCTGGTGGACTGGTAGGCGGGTATATGGTGGGCAGGAGGGTAA[CG]GGCATGACAATACCCAGCTGCAGGAGAAGCTCATCAGCAAATTCACTTATTGCTTATTTG	LYZL4	lysozyme-like 4	70.9981	46.9028	-24.0953	0.0994026
cg01346718	GCGAAAACAGGCGGCTATTCACGACACTGCAAAAGATGTTAGACTGCTGGAGGCTCAGTC[CG]CCTCCAGGTTCCGAGTGCCGCAGAGAACACAGGCCAGGTTGATTCAGGGCAAGAGATTTG	CSNK1E	casein kinase 1 epsilon	70.7405	46.5563	-24.1842	0.020586
cg03562120	TGTGCCTGTGTGTGCCTGGGAGTGACCTCACAGCTGCCGGAACATAAAGACTCACAGGTC[CG]CCTCCCAGGCTCAAAGCTGGCTCTGCAGGGGACATGAGAGGCACACCGAAGACCCACCTC	WISP2	WNT1 inducible signaling pathway protein 2 precursor	34.5315	10.2918	-24.2398	0.00436584
cg03848675	AGTCTTTGAAACTTGGCCTAGGTTTCTCAGTGTAAATCCCTCTGCTCAAAGTTCCGAAAA[CG]TCCACGATCGCCAGCGGCCCGCAACCCTGCGGCGGCCCCCAGTCGCCCTAACAATTGTCG	FOXF2	forkhead box F2	33.7974	9.51681	-24.2806	0.00851142
cg02611282	GTTTGTCTTATTTTTGATCTGATGAATCCAAGGAGTGGAGCAAGAGGCAGATTTTGGACA[CG]GTTATGAGAATGACAGAAACTGCCTAAAGCATTTATGCTCTGGCATTCGTCCCTGTTTCT	CREB5	cAMP responsive element binding protein 5 isoform alpha	56.4867	32.1097	-24.377	0.0742234
cg10942056	TATGTTAAAAGAGGGAACTTCTCTGGCTCAGTTTGGTGCAAATGATTGCAGTAGCAACAG[CG]GCAACTGACTGCAGGATCACAGCACAGCAGAAAGCAATGAGTTGGCAGGCGCAGCTCCAC	DISP1	dispatched A	47.6461	23.2684	-24.3776	0.0223691
cg26970800	CATGCCCCTCGCCTGCTATAACTCATTGCCCTCTGTCGCACTAAGTGTGTGGTTGTTTAT[CG]TTTGTTTATCTCCCTACTAGAATGTCTGCTCCACGAGGGAGGGGCTTTGTCTCTTTGGCT	GIF	gastric intrinsic factor (vitamin B synthesis) precursor	55.9435	31.4032	-24.5402	0.0425158
cg21184174	AGTTTCTGGGGCACCGGCAGGGGTCGTTGGGCCGACTGGCTGGGGCTGGGCGGAGTTGCT[CG]CAGCTTCCCTCACCTCTCCGCCCTGCCCCCGCGCGTTGCCCTTCGCCAGTGCCTCCCTGG	NGFB	nerve growth factor; beta polypeptide precursor	61.0412	36.4683	-24.5729	0.0900558
cg05222924	CTGCGGAAGAGCTGCAGTTTATTTTTGGGGGGTGAACAACCTTCTCTGTCGATCAGGCAA[CG]AGTTTTATACTTAATTTGCCAGGGGTTCGCTGCAGAAGCGGCAGAGACCGTAGAAGACTG	WT1	Wilms tumor 1 isoform C	26.9229	2.32816	-24.5947	0.023604
cg26620157	CGGCTAACGCTAGCGCACAGCCCCAAGTCGACCAATTGCCAGTGCGTGGGGCACTCACTA[CG]GAGCCCAAGGCTCTGCCACATTCAGCCACTGTCCTGGGCCCCTGGCCCTCGGTGGCAGCG	PAX9	paired box gene 9	82.5564	57.947	-24.6094	0.0587015
cg17233506	AGCCCCAGCGCTGTGACATACTGCCGAAAGGTTGTAGGGCAAGAGGGTGTCTCCCCCAAA[CG]GGCCGACCCTCCTGCGGCCTTGACGCATGGACTATAATAGGATGAACTCCTTCTTAGAGT	HOXB1	homeo box B1	34.9837	10.3082	-24.6755	0.00049764
cg08615333	GGCTTGGCAAGAAGGTGCATGAACTCACTGCACTGCGAGAGCTTCAGGACTTCCAGGAAG[CG]CTGGCAACCCTGAGGACGAAGAAGCGGACTGTGTGCCTTGTAGCGCTGGGATTCTTGTCC	TGFB3	transforming growth factor; beta 3	40.078	15.3861	-24.6918	0.0955069
cg01530101	GCTGCAGCAGCCCCATTGTGAGGCCGGCGAGACAATGGGCGGCCCGAGGAGGCACCTGCT[CG]CCTGAAAGGCCCATAAATCGCCGCCGCGTCCAGCTGCCTTCCCGCCCCTCCCCGCGGACC	KCNQ1DN	KCNQ1 downstream neighbor	55.4595	30.7222	-24.7374	0.113015
cg25587233	GAGGCTCAGGGTGTTGCAACACCTAAAAGAGCCTCTAGGCCTGAGCCTGGATGCACCCTC[CG]CCCTCTGGCCCCGTAGTGTGTGTCTGAGACAGAGTGAGACACCAGCAACATATGCTTGGA	PPP2R4	protein phosphatase 2A; regulatory subunit B isoform b	41.7815	17.0063	-24.7752	0.0236844
cg13407883	TGCCTGCTCACCCCACCTGCACCCCCATCTCTCATGGCCCCAAGTCCCACCTCTGAGCTA[CG]CAGATATCCACAGCCTCTGACTCAGGGGTCTGGCCAGATGGGACTCATTTTCACCCTGCA	SIGLEC9	sialic acid binding Ig-like lectin 9	85.3413	60.5646	-24.7767	0.0311331
cg11653466	TCTCTTCCTGTCTTCTTCAGGAAGATCTTCAATATCTGTGCCATTTGAGCCAGCCCCTTT[CG]CTAGATAAGGAGCACCCAGAGCTAGTCACATGATAGAAAGTGCTGGCGGCTTCTGGAGGG	FLJ43582	hypothetical protein LOC389649	56.5146	31.7166	-24.798	0.00660134
cg09936839	CATTCCATAAGGCTGGCCCATGCATTCTGACTCATGCATTTAATGAGCGCTGATGGTGTG[CG]CCCGTCCAGAAGCCCCACTCTTCACTGCTGCTGTTAGTCACTTTATTATTATTATTATTA	SIRT6	sirtuin 6	39.8514	15.0339	-24.8175	0.00328745
cg20661303	CAGCTCTACTGTCTTTAGGAGTCCCAGGAACAGCAATTTCAGCAAGTGCCTTTGCAGTCA[CG]TGACCACAGCACAGGAGTCCTCCCTTCAGACAGCAGAATTATTCTGGGGTGTGCTCTCCC	LEFTY2	endometrial bleeding associated factor preproprotein	50.8824	26.0542	-24.8282	0.0248204
cg06259570	GTTGTCTTGAAATGCTTTTATAGTGATCTCCATACCTTGCAGGGCTCTCTCCTTTCTCCT[CG]CACTAAACATCCCTTCATTTGTGACCATTGCTAAAAGTTATAGCAGATCCTTTCCCCCTC	MMP27	matrix metalloproteinase 27	82.264	57.4083	-24.8557	0.112058
cg00804392	TGTGACAAAAGAGATTAGCAAGTTCCTGTGCCTAAGTCAATTTCCTGTAGCCGGCTTCTC[CG]CAGAGGGGGTTTCATTTGTGTGGGTTTAGGGGGGTGTGTGTGCACGTGCGTTTCTCTCCA	RHOH	ras homolog gene family; member H	56.5593	31.6961	-24.8632	0.0553423
cg25770411	GCCACTGCACTCCAGCCTGGGCGACAGAGCCAGACCCTATCTCTGAAAACAATAATAAAA[CG]ACAACCAATGCTGACTGTGTCTCCATCACTGGGTGGGGCTGAGGAAGCAGGCCTCAGAAA	WBSCR23	hypothetical protein LOC80112	71.7255	46.8461	-24.8793	0.0630281
cg18085517	TAATTGAGACAATTGGACATAATGGTTCTTTCAGAATCCCCTCATCAGCTGGGCAGTGTT[CG]TGCCCCGGGGAGCTGGGAGAAGGCGGCACATGGCACTAATTACTGCTAATCCTTCCTCAT	TRPM1	transient receptor potential cation channel; subfamily M; member 1	47.1754	22.1593	-25.0161	0.0418232
cg13300756	GGCACGGCTGCCTGGAACCGGAGCTGTGAGTGAACATCTGTCCATTCAGCGCCTAACTGA[CG]TGGGTCTGCGTGTGTGCACCAGGGTCTGGGGTGGAGAGCTGGGGCGCTGGGATTTGTATC	HAS1	hyaluronan synthase 1	32.3647	7.34401	-25.0206	0.0232625
cg06196379	TGGCCCTCCTGGTGATGAAGAGGAGGTGCACCCCAGGTCACCAGAAGCCAAGAGAACCCA[CG]GGGCTGAGCAGGGCAGGATGAAGCAACATGTTCTCACAAAAACCCTGAAGATGAGATACG	TREM1	triggering receptor expressed on myeloid cells 1	41.988	16.8628	-25.1252	0.0245338
cg20176648	TGGGTCGGGATGGGGATGTCAGGCCAGCAGGATCATGGTACCTGCCTCCAGGGAGGGCAA[CG]TCCACCCACTGAGTCCAGCCCGCCCACCCCACCCACTCCGGAGCACCTGGCTCTGCCCTC	AQP1	aquaporin 1	44.9199	19.7801	-25.1398	0.0200138
cg00480115	CAATCCTTCCACCAGGCAAAACACATCATCTAAGGAAAAGAAGTGAGGTCGGAACACCAA[CG]CATCATCTCACTGCATGGCCCTGGAGGCTCTGCCGTTTAAAGACCCCAGAACCTTCCCCA	FXYD3	FXYD domain containing ion transport regulator 3 isoform 2 precursor	76.9092	51.7381	-25.1711	0.0440168
cg01625242	TTGCTGGAGGGATTTGGAACCACCATTTGAAGGCCTTCTGATTCTCCAGACCTTTCTCTT[CG]TAGGCCACATCTTTGCTGTCCCAGCCCATAGATTTTGGAACCTTGCCTCCTTGCAGATCT	GRP	gastrin-releasing peptide isoform 1 preproprotein	50.7495	25.4913	-25.2582	0.0237429
cg01182697	TTTAACATTCCTAACAGACTACATTTTGCAAAAGAATAACAACGAAGGGGACTTGTCCTA[CG]AGCTAGCACACATGGTGTAAACCGGAGTAATTACAAGGGTGTAGCAGGGGTGTGCAGAAA	TMEM59	thymic dendritic cell-derived factor 1	65.8411	40.5645	-25.2766	0.00562695
cg16179125	CCCGTCCCCCCGCAGAGGCCGGTAGCAGGTCTGTCCCCGGCGGAAGTAGAGGCCGCCCTG[CG]CCGCGCCCGCCAGCAGCACGAGCAGCAGAAGCGGCCGCCACCCTGGCCCGCGCCTCGCCA	CTSZ	cathepsin Z preproprotein	33.1669	7.87941	-25.2875	0.0146879
cg13164537	CGCTCTAACGCTTCTTCCCATCTGCGTCTTGGTTAAGGACTTTTATCGTATCCTGTTTAT[CG]TGGCCTCCTAGCCTCAACACCCTCTTGGTCACTGCAAGCTCCCCGCTGCTCCCTCCCTTA	CD226	CD226 antigen	56.2529	30.917	-25.336	0.0550047
cg03349935	AGCCCTGGGCTCCAGGCCTGCGTACATTCTAGAACCCTGTGAGGCATCTCTTCTGGAGTA[CG]CTCCAGGTTAGAGCAGGGAAAGGCATGGGAGCCTCAGAGACCTCTCACGGCAGCCCTTCT	RASL12	RAS-like; family 12 protein	92.2013	66.8464	-25.3549	0.0356646
cg15727249	CACACTGTAGTCCCTCTTACTTGAGTTGCTGGGTGAGTTCAGATTTCTGGAGATGTTCCA[CG]GCCTCCTTGGCATTGTTGCTCAGCTGGCTGAAGTAGTCCCACATCACCGTGGCCACCTGG	APOA4	apolipoprotein A-IV precursor	69.8422	44.4334	-25.4088	0.0409934
cg23414387	GGCATGTCCAAAAAGCCAGTGGGTGGGAGGCCCTGGGAATTTGTCCATAGCCTTAGCCAA[CG]TCTGCCTCCGCAGCAGCAGGTGGATGAGCTTGAGAAAGCCTAAGACCAAGATCAGCCCAG	CYP4B1	cytochrome P450; family 4; subfamily B; polypeptide 1	48.3028	22.8296	-25.4732	0.0604531
cg10574499	GCGCATCATCCCTGGCTGAGAGCCTAGTGCAGGAGCTAGCTGCTTGGAGTGCAGCCCGTC[CG]CCCAGCCCCCGGAGGGAGGGACGGTGATTGGATGGGAGCTGGGGGTGGGGCTCCGAACCC	UNQ2446	hypothetical protein LOC123904	36.8689	11.2824	-25.5864	0.0427925
cg06747888	CACTTGGTTGCAGATTATCTGAAGAACATCTAACTGGGGGCAGGCGCCATGCATCCTTCT[CG]TCCCTCTGCATTTCCTTCTCTCTGAGGTACTGGCTTGGCGACAGGTTCAAAAGCCTCGCC	TBR1	T-box; brain; 1	66.5788	40.9257	-25.6531	0.0465825
cg12845808	CAGAGAACAATGGACTTCAAGGCTGGAGGGGGGCAGAAGGGAAGCGGGAGGAGAGCCACA[CG]GTCAAGTTGCACAGGTTCTTGCAGCTTCTGGAATCAAGACCATGGGCACCCTCATAAGTC	PCDH12	protocadherin 12 precursor	92.0793	66.2927	-25.7866	0.0666224
cg24495017	GCAGCCGTAGGGGAGAAGGTCCAAGCTAATTAGGAGGCAGCATCCGGGGGCCCATTAGAG[CG]CAGGCTGCTGTCACTCAGCCGGGCTGAGTTCCCGGGAGAAGAGGCTGGAGAAGGAGGGGC	PITX1	paired-like homeodomain transcription factor 1	53.7471	27.8949	-25.8522	0.0328626
cg02130905	TCTCACCCCCAAATTTAAAGGACCTAAAGATCCTGGAAATCATTCATTATACCCCCAGCT[CG]CAAGCTGTGGCTTCTCCCCAACCTTCTCTGTACCACTCCCTCTTTCTTTCTTCCTCTCCG	STMN4	stathmin-like-protein RB3	62.7659	36.7951	-25.9707	0.0120683
cg20368904	AGGTGCTCTAGGACCCTGGGTTAGAGCTAGTCTGGGGCCTGGACGGGGTTGGCGCTCATC[CG]CGTGAGTGAGCCACTTGCACAGTGGGCCGGCAAGTGGGGCTGGAAGGCGCGTCTGTCTCC	TNFAIP2	tumor necrosis factor; alpha-induced protein 2	78.8328	52.8417	-25.991	0.0243214
cg16719404	CAGGGAGAGAAAAAAAGAACAGAAATTTGTGACACAAGGAAACAGACAGTGATGCAGAGA[CG]GGTGTGCCCTGAAAAGATGCCTAAAAAGAGAAATAACCATGACAGACTTCCAAAGCACAT	CD2	CD2 antigen (p50); sheep red blood cell receptor	39.0819	13.0516	-26.0303	0.00763658
cg13277939	CATTTAAAAAATCAAAAACTGGCCCAAGTTCACAGCAAGTGATTTTTCAGGACCAAAATG[CG]GCCTAGCTTTTCAGAACTCAAGATTGCTATTTCTCCTTTGCCACATCAGCCTGAGGAGTT	CTAGE5	CTAGE family; member 5 isoform 5	48.1776	22.1421	-26.0355	0.00911443
cg16517394	TGGACCCTTTCCATCTTCACAATCTGGGTAGAGGGAAGATGAAGATATGGAAAAGGGGAA[CG]TGCGATAAAACTGAAGTTTTCCCCAGAAAGAAGGAGGTAAAGACAAAACAAAGCCTATCA	TNFSF4	tumor necrosis factor (ligand) superfamily; member 4	41.1361	15.0032	-26.1329	0.00389074
cg17016000	TCCCTTAGAAATCAGAAATATTTGGATAAAATCCTGTCACTGTTTACAGGGATCAGTTCA[CG]GAAGAGGACAACATGTAAACAGCTTCACGATCATCCACAAAAGGGGAGCTGAACGTAGAG	RIN2	RAB5 interacting protein 2	35.7134	9.55713	-26.1562	0.025555
cg10934032	CAGAGGCTGTGATTAGTCCAAAGCTCAGAAGCTGTTGTCTGCCTTTCTTCTCTAACCCTT[CG]AGCCCTGTGTGTATAGGGAAGGGGAAGAAATATTCTGAGCTTTCAGAAGGAGAATCCTAG	RNASE6	ribonuclease; RNase A family; k6	51.4011	25.1735	-26.2276	0.0458601
cg20654468	ATAACAAGACAACAACTGCAGTAACAATCCAGTCCAAAAGTATTTGCCAAGAGTTTATTC[CG]CGGTTAGCACCAAACTCTCCATCTATTTTGCCACTGCAAACAGTGAACCCATAGTTCCCC	LPXN	leupaxin	58.3764	32.1233	-26.253	0.0113152
cg06617418	TATTTTAAATTAAGCAGTGAGTTCTTTCAGCTCATCATAAACATGCTAAAAAGCTTCAGC[CG]CGGCCTGAGCCCACCCCCGCCCTTTACACACACAGGCAGCAGCTGGGGCCACTCGACCCC	RGAG1	retrotransposon gag domain containing 1	56.5414	30.2761	-26.2653	0.0139262
cg21660392	TTACATAAACTGCAGAACATACAAAAATTGGAAAGAAACAAAGTTGGCAATAATACTTTA[CG]ATGGAAGATATAAGGGATTGGAGTCAGACTGGAGTTTGCATGCTACCTAAGACTGTAGCT	ABCA8	ATP-binding cassette; sub-family A member 8	42.8841	16.4608	-26.4233	0.0674503
cg13821008	TCATTTTCACCATAATGGCTCAGCGTTTGTTCCTCTAACAACGTGCAGTTAACAGCTGTG[CG]CTGGCTCTTACATTCAAAGCCAAAAAGCAAGTTCTTCACATTAAAGAAATCGTTAAAGAC	WASPIP	WASP-interacting protein	84.401	57.8611	-26.54	0.0146898
cg10864941	TTCAGAGGTTCCAGGGGTGAGTGTTACCGAACAAAAGTGATTCAATGCATTGGAAGCCAA[CG]CTATGACACTGGGTGTTTGAGAAAAGGCTTTTTATTGAAATATAAATATTTAATTTTAAA	LYZL4	lysozyme-like 4	90.7668	64.0456	-26.7212	0.0177983
cg25718438	ACAGCCCAAGTCACCGATACAGGCAAGACTGGATCTGAGTCCCCCACATGCAGGATGTGC[CG]CCACCCTATCTTCAGCTATTGTGACAGCATCCCTTGCACTGAGTCCTCGGGCCCTCAGGG	WFDC5	WAP four-disulfide core domain 5 precursor	86.6338	59.9015	-26.7323	0.0185408
cg12781568	TCCTGGGCTCAGGAATGGAGAAGGGTTCGTCTAGAGAAAACTTCTTCGTAGCTTCTATTT[CG]TCTCTCTCTCTCTCTCTCTCTCTCTCTCTCTCTCTCCCTCCCTCTCTCTCTCTCTCTCTG	WT1	Wilms tumor 1 isoform C	67.0093	40.2115	-26.7978	0.0156236
cg08448751	GTCATCTCTTGCTGGCTCTATGAAGTGTTGCCGGACCTCAAACACCTGTCTAGGACATGG[CG]CCCCTTGGGCTGGGAATGGCCCTCCACCCTTACCCAGGGGAGCTGGAGAGTCTGGCCAAA	SEMA3G	semaphorin sem2	62.0878	35.2732	-26.8146	0.0132994
cg02629257	ACTCCAAGCACTTTCTCCCGTGAGCTTCAGGGGTAAAGGGGGCATGCCTAGCCCGAGTCA[CG]GTTTAGAAAGGCCAGGGATTCCCGCAGCCCTTCAAATGACTTAACAGGAGAGTGAGATAG	EPPB9	B9 protein	82.3978	55.553	-26.8448	0.13713
cg02010852	CCCTCCCCGCCACCGCCTCCTCCTCCCACCCAGGCCTCCTGGGCTGCTCCACCTCGTGGA[CG]TCCCTAGACATCAGCCCCAAGTCCTCAAGCCCCCTAGCCTGTGGGGCTGACCTGGTCTTG	CRB2	crumbs homolog 2	31.199	4.30189	-26.8971	0.00178287
cg26954174	CAGGCCACAAGTAAGTAGGGGCCCCTCCCTTGCACACCAAGCCTAGGGCAGCCTGGCCTA[CG]TGTGAGCCATACACACCCCAGCTAGTGACGTTGGGCTTCTGTGGACACCAGGAAGGGGAG	CARD15	NOD2 protein	46.6203	19.6202	-27.0001	0.169046
cg12535715	GTGACTTTACTCTGGACCTGCAAACCCTCCTAAATGAGAGACACTTTCTCCCGGCCACGG[CG]CCGCCTCCGCCGGCCCCCAAACTTTAAGGGGCAGAGCCTGGCATACCTCTGCATATACAC	HTRA4	HtrA serine peptidase 4	92.3176	65.2293	-27.0883	0.114989
cg20793071	TAGAATCATATTTGGTACTTTAACATTCCTAACAGACTACATTTTGCAAAAGAATAACAA[CG]AAGGGGACTTGTCCTACGAGCTAGCACACATGGTGTAAACCGGAGTAATTACAAGGGTGT	TMEM59	thymic dendritic cell-derived factor 1	56.8549	29.7434	-27.1116	0.00535261
cg04245402	CCCTGGATCCCAAGTGCCGCCAGGCAAGCAGACCCCGCCCACAGACACATGACGCTCCCA[CG]CCAAATGTGGATCCAACCGCCCCACACAGGATCCCCGCCCGGCCCGGCCCGGGGCGCCCC	C19orf21	hypothetical protein LOC126353	52.5536	25.406	-27.1476	0.0134271
cg11079619	TTCACAGTGCCAATACCATGAAGAGGAGCTCAGACAGCTCTTACCACATGATACAAGAGC[CG]GCTGGTGGAAGAGTGGGGACCAGAAAGGTAATGCTTTTTAACTCTTACTTCTGAGCTCTT	INHBA	inhibin beta A precursor	73.879	46.6861	-27.1929	0.0421241
cg07549715	ATGGACTGGATGCTCTGGGAAGCGGGTTGGGTGGTGAGCTTCTCTCTTCCCCTCTGAAGA[CG]TCACTGGAGTCTGGGGGTGGAGCTGCCTGGTCTATAAATCCTGGGGCCATCAGGCTAGGG	GNRH2	gonadotropin-releasing hormone 2 isoform c preproprotein	71.1315	43.8682	-27.2634	0.0469195
cg23815000	TTGACAGTGTGCACGTCAGCAAGTGTGGGATGGCTGGGGGGCATCTGTTACGGCTGCACA[CG]TCCCCAGGAGGCCTGCACACCCTTCACTCCCTTCAGTTTCCCTTCAGGTGAAATCTGCAA	LCN1	lipocalin 1 precursor	77.7079	50.2128	-27.4951	0.0383436
cg09547777	GGCACCCCTCAGTCCCCACCTGGTCCTGTCTAAATATGTCTCCATGGTTGGCAGGAGAGA[CG]GATAACCTTCTGAGGCCAGGACAGCTCCATGCGGGCCGGAATCCTCCCACCTCCTACACT	CASQ1	skeletal muscle calsequestrin 1	93.7995	66.2822	-27.5173	0.044597
cg12368241	CATTTAACCAACATTTATATAATTTAAGCCCCAATAATAAACAGGGTCTATTAACATCCT[CG]CATTATTTAAAAAAATGCACTTGAATAATTTAAATGTCTTCCCCAAAGTCACAAAACAGA	PHF3	PHD finger protein 3	76.982	49.3924	-27.5896	0.0664788
cg17977362	GCCTGCCTGCTGGAGCTGGAACACTGACCTTCTCTTGCTCTCAGGCTGGAAGTGTGCTGT[CG]TCGGCGTGCCTGGTTCTCGGGCCTCCAGGCTCTGGCTAGGGCTGCAGCACAGACTCTCCT	FLJ45964	hypothetical protein LOC401040	86.6724	58.963	-27.7095	0.111201
cg02719634	GGTGGCTCCCCATGGCTTCTCCCGGGGCTGGCACTGAAGCTGGAGCACAGGATGTGCTGA[CG]GGGGTCCAGAGGCAGAGTCCTTAACTTACTCAGCTTAAGCGTGGCATGAGTCCCAACTGG	SLC22A18AS	solute carrier family 22 (organic cation transporter); member 1-like antisense	81.0264	53.305	-27.7214	0.04003
cg12347740	GAAAGGAGGAGAGAAACTGATTATGTAAGAGCAGCGCTGCCACTCAGCCATCAGCCACAG[CG]CACACCGCACCCACGGCCTGCACAGGACCACCCGGCCCTGGCAGCTGGACACGGCTCACG	MGC34647	hypothetical protein LOC146433	88.8712	60.9957	-27.8756	0.0289852
cg12815142	TCAGCCCCTGTCCCTCCTCCCCACCCCTGCAGTTTGCACTCTATAAGAAGATGACCCAGG[CG]GCCATCCTGATCCAGAGCAAGTTCCGAAGCTACTATGAACAGAAGCGATTTCAGCAGAGC	SPAG7	sperm associated antigen 7	45.0395	17.1626	-27.8769	0.0255808
cg16466334	AAGCAAGGATGAGTCAAGCTGCGGGTGATCCAAACAAACACTGTCACTCTTTAAAAGCTG[CG]CTCCCGAGGTTGGACCTACAAGGAGGCAGGCAAGACAGCAAGGCATAGAGACAACATAGA	MMP3	matrix metalloproteinase 3 preproprotein	37.5658	9.57885	-27.9869	0.00912524
cg26514942	AGTTGGCAGAATCTTCTTGAGAAGGCTGTCCTAGCTCATGTTTTGGTGGCTTCTCGCTCA[CG]CCCCACCGGCAGATTCATATTCCCTTTGCTCGCCCCTGGAGGAACTCCAGCCCAGCAGCT	FLJ30294	hypothetical protein LOC130827	74.2437	46.192	-28.0516	0.0069383
cg12029639	TACCAAAGCTGAGAGATTCCTCTTGATTTCCAAACTGTCTAGGTGGCCTGAGTGGTTTTC[CG]CCGGCAGCAGCCTCCTACCTTTAGTTTGTGTGCCTATATCCATGAGTGGGGATTAATTAG	MAB21L1	mab-21-like protein 1	43.9678	15.9031	-28.0647	0.012535
cg14378057	AGGAAGAGTCTGGAAGGGGTAAGTACCCCCACTGGGATCTGCCAGTGATCTTCCCCTTGG[CG]GCTGAATTCATTCAGATGCTGAATGATCTGGGAGATTACAAACCCTGTGAGTAGAATCCA	KIAA0240	hypothetical protein LOC23506	49.6586	21.5912	-28.0673	0.0111995
cg02720618	GTTTATTTGCCTGGAGGTGTTTTCCCCCACAAATAACTGCTGCTTTGTCTGGTTTTCCAA[CG]TGTGTTTTGTTAGGAAGCCCGGGCTTTCGGGTCTGCCTCTCGCACGGACGGTAAGTGGGT	ESR1	estrogen receptor 1	81.8088	53.671	-28.1378	0.0767919
cg21655480	TGCGCGCTGAAGAGGCACTGGCGGGAACCACGCCCGGGCGAATCCCAAGCTCCCCGCCAG[CG]GCGCTAGGTAACGTGTCCCTCACCTGGACTCACCCTTGAGAGATTCTGGGCCTACTCTGA	RP11-450P7.3	hypothetical protein LOC257240	49.2157	21.004	-28.2117	0.06036
cg08089301	TGCACGCCGCGCGCCGCCCGAAGCCCGCCTCCGGCTGGAAGCTGCTCTCTCGCCTCTGGC[CG]CCGGCGTAGTACCCGGGCGAGTGGTCGCTGGGTAGGTAATCGCTCTGTGAATATTCCTCG	HOXB4	homeo box B4	32.2733	3.93114	-28.3422	0.00461927
cg08314660	CCGCCTCCAAACCCAACTATCTTCACGTCCTGTCCCTCGAGGCCCTCTCCCTGAAGTCCC[CG]CCCAGCCAGCCTCACCCAGAGCCGCCTGAAGACAGACGCCTGCCCAGCCCTGAGCGCAGC	PKP3	plakophilin 3	89.8113	61.4069	-28.4044	0.0442514
cg26894575	CCTGGAGAGCTCAAATTCAGTCACTTGCTCACTTTTCTGTTTGTTTTTTCCTCCGTCTTA[CG]TGCATGTGTGTGTGTGCCATGCACACCCACGCACACAATCCACCCAGAGTTCCACATCAG	S100A4	S100 calcium-binding protein A4	39.5268	11.052	-28.4748	0.0183077
cg16604516	CGCTGACCCGGCTCCTAGAGGCCGCCCGGCGCGCTCGCTGCGGAGCCCGCACCCTCCCTG[CG]CCCGGCCTAACCTCTGAGTGCCAGACCTGGCACTGCTGCCCACAGGGCAGGGCCAGGGGT	FBLN2	fibulin 2 precursor; isoform a	43.6892	15.1972	-28.492	0.0377686
cg12910797	GCAATCCGACCGAAATAAAGCTCGCCCCTCTCATCCTCCAGGTCCACGATGATTTTTTTA[CG]AGTCTCCCAGCAGCATTTAAACGGACAGTTCAGCAGCTCTTTTGCGGCTGGGGACACCGG	HOXB3	homeo box B3	66.0835	37.5867	-28.4968	0.0468148
cg20907471	GGCTGGTGTAACATGATACTTCTTGCTTCACAAGTGTTTTCCTGGATGCCAGAGGAAAGG[CG]GGTGGCTCACTGGTCTCACCTCTGTGAACACCTTACAGTGGCTCATGAAAATATATTTAA	PAX1	paired box gene 1	75.8975	47.3502	-28.5473	0.00406871
cg22980079	GCTCTGGGTGCACAGACGCTGCCTTCAGACACCGCATGCTCGTGCGAGGCCTGCAGTGAG[CG]CAGGTATGTGACGTGTGTGCCACGTTGCTCACACCTGTCCACAATGACATGCAGACCTGC	C4orf8	hypothetical protein LOC8603	86.0735	57.4747	-28.5988	0.0203439
cg20225681	TTTCTCAGCATCTCCGCCGTTTCCTCAGCATATGCCCTGATGGTTAGGCTTGCCATCCCA[CG]CTCCTCAGAACACTTGGACAAAGCAGACTGGCTGACCGCAGGGAATAAAGCAGGGCACCC	CILP	cartilage intermediate layer protein	89.9502	60.89	-29.0602	0.0061056
cg21685427	CGGAGGGAATCAGGGAAGGCTGTGTAGGAGTCAGCACTTAAGCTGGACCTTGAGAGAGTG[CG]GCAGTTCCAGTGTTGAAAGGGACTTCAGAAACCGTCCCTCCAGCAGGACACACCATCCGT	SGK2	serum/glucocorticoid regulated kinase 2 isoform beta	84.2988	55.0822	-29.2167	0.0179605
cg12158019	GCCCAAGCTTCCCCCCAGCTTCCCCAGCTCATTAAAGACACCAAGTGTCCAATGAGCAGG[CG]CCGCTGGGTGACACCGACGCTCATGAACACCTTCACTGGGCATCACTCTGTGCCAAGCAC	OXCT2	3-oxoacid CoA transferase 2	78.3878	49.1558	-29.232	0.0112257
cg21243096	CATCAAGCTGGGCTTTACGCAGGCCGACGTGGGGCTGGCGCTGGGCACGCTCTACGGTAA[CG]TGTTCTCGCAGACCACCATCTGCCGCTTCGAGGCCCTGCAGCTGAGCTTCAAGAACATGT	POU3F1	POU domain; class 3; transcription factor 1	36.3308	6.94048	-29.3903	0.000318094
cg21631754	GGCCCTGGCCGAGTGGCTGGGGGCCTCCGCCCGTCGCAGGCTGCCGCTGGCCGACCGCTA[CG]CGCTGCTGCACTGGCACAATCAGGTCTACCCCAGGTAAGCTGGACTCAGTTGCCCAAGGT	XTP7	protein 7 transactivated by hepatitis B virus X antigen	92.104	62.7026	-29.4015	0.109866
cg03455762	GGTTTGGCACCTTTCCATTCCCCCCGTTATAGAAAAAAAATATTCTGACACTCGTTAAAA[CG]GTAAGGAAAACTTAATTTAAGACTACCGCATTGCAATAGAGGAGAGAAATGGGGCTCAAC	XPNPEP2	X-prolyl aminopeptidase 2; membrane-bound	65.7161	36.2864	-29.4298	0.0698874
cg20253551	CCCCACTCAACAGCGTGTCTCCGAGCCCGCTGATGCTACTGCACCCGCCGCCGCAGCTGT[CG]CCTTTCCTGCAGCCCCACGGCCAGCAGGTGCCCTACTACCTGGAGAACGAGCCCAGCGGC	ESR1	estrogen receptor 1	73.564	44.0077	-29.5563	0.0527023
cg13081704	TTTTCTGTGATGCGTGGGCTGTCGGGACATCTGTCTTCTATACCTAATAAAGTCGCCCGA[CG]CAGAATGAACTCCTCGGCATCGCTTTGAATCCGGGCTCACATATGGTTGCTAATTAGCTG	KCNQ1DN	KCNQ1 downstream neighbor	82.8957	53.3174	-29.5784	0.029831
cg26316946	GAGGAAGGAGTCTCCGCTTCCCAAACCCATTAGCAATCGCTGCATGTTCTTCACTCACTG[CG]CCAAGGAACAACCTTCCACTGCAAGGAATGGTGGGACATCCATGTTAGTCGGAGAGCATC	GRIK2	glutamate receptor 6 isoform 1 precursor	50.2198	20.602	-29.6178	0.0117559
cg13823701	CTATCCTGCTACAGACCTCACCACTGAGGTGTAACTTGGCCAAGTCACGGGTGAAAGGTA[CG]TGAGGGAGCCCATATGTGCTTGATTCTGCCACATGGGTGACGGCCCAGGTGTCTGCACAC	TNXB	tenascin XB isoform 2	41.536	11.8276	-29.7084	0.0118327
cg05654163	GCAATGCTGCAGAAGCAGAAGCAACACAGAAAGAAGATACCAACAGCCTCCTGAAACTCA[CG]AGAGTGGACACTCCAGTGTTGACCACCTAAGATACCACTCCTGCTCCAAAGATTACAGCT	SLC39A2	solute carrier family 39 (zinc transporter); member 2	62.6388	32.899	-29.7398	0.0176357
cg26215428	ACTTGCTGTGCATTTGGCGGGCCTCCTGCCCCTGATTCTGCTGGTTTGGAGATGCTTTCT[CG]CTCTTTGGTTGGCTTCTGTCTCCACACATTGTGGGGATCCCAGGGATTCGTCATAGGACT	PKD2	polycystin 2	77.8057	47.9632	-29.8425	0.0103981
cg02329886	GAGCTAAGGTCAAAGAAAGAACCCTTTAAATAAAGGGCCCACACTGGCTGCCAGGGAGTG[CG]CAGGACTGGCAAGAGGGAAGCCGGGCTGCTCCACGCCTTTCACGCCTTCCACCTCCTGCG	HDC	histidine decarboxylase	83.7842	53.8963	-29.888	0.0213559
cg15446391	GACAGCGCGCTCTAATCAAACCCGTGTCCGATAAGCTTCTAATTAAAAGAGACCTCCCTC[CG]CTCCGCAGGCGCTTTCACCACTGCCCCTCCCGGGGGGACCTGAAGGAGAGGGTTTGAGGC	WT1	Wilms tumor 1 isoform C	45.4402	15.4806	-29.9596	0.00163909
cg14141399	AGTCCCTGGGGATACAAATCCCAGCGCCCCAGCTCTCCACCCCAGACCCTGGTGCACACA[CG]CAGACCCACGTCAGTTAGGCGCTGAATGGACAGATGTTCACTCACAGCTCCGGTTCCAGG	HAS1	hyaluronan synthase 1	34.692	4.70114	-29.9908	0.0395115
cg24855780	CCGGGGCAGTGGGGAAGCCATGGCTGAGCTTTCCCTGAGAGTAGACACTTTCATCACATG[CG]GCAGACCCTCCTTGAGAGCGGGGAGGCAGAGAGGTATGAGCTGGGGTGGCTGCAGACCTA	TNKS1BP1	tankyrase 1-binding protein of 182 kDa	46.3649	16.2405	-30.1244	0.0512343
cg21142398	TACCTTCTACATGTGTGTGTTGGCGGCCGAGAGCTGGCATTCACACGAAGGCCTTCTGAA[CG]TTCCCAGAGAATTTAAAAATGTCTTTTGCTTTTGGTATTTCTACTGTCTCACATCTTTGG	GLIS1	GLIS family zinc finger 1	45.7921	15.6037	-30.1884	0.00443329
cg16722536	CTCAGGGCTCGATGCAAGGCTAGGGCCTGGGCTGAGACATCTGCTCCTCCGCATGCAATG[CG]CAGCGAAGACAAGACGCCCATTTCTCCCAGCGCAGGGGGCGAGATGGGAGCTATGATACC	TBX1	T-box 1 isoform A	62.3858	32.1843	-30.2015	0.0134277
cg26293512	GGCTTATAAGGACTTTCAGTTCTTTGACTGCTCAATGGGCAGAAGAGGAAGGGAGGTGGA[CG]AGCCCTTATTATGGACAGCAGCAGAATAAAGGAACATTGTGCACAGACAATGCCCATTGC	TEPP	testis/prostate/placenta-expressed protein; isoform 2 isoform 2	60.0493	29.7969	-30.2524	0.00411242
cg09872616	CTCTTACCTGATTCAGGTAAGACCTTGCCTACAGGACTCCATGTTTCGGAGAACCGGTTG[CG]CATGCGCTTCCTGAGGCCAGAGGTTCTCGGCCTTCACCCTGTTCCCAGGGAGGACCCGGC	MEST	mesoderm specific transcript isoform b	94.9389	64.5556	-30.3833	0.0165249
cg19553721	CTGAATCACCCTCTCCACATTTCTGACCGTGTAATCCTGATCTCACTTCATGAGGCAGTT[CG]CTTCTCTTTTGCATTTAGCTTTCCCCGGGGTACACTGTCAATAGCCTACTGTCTGATGTC	FAM106A	hypothetical protein LOC80039	64.7363	34.2022	-30.5342	0.0123767
cg15083233	GGTCAGAGCGACTCCCGGAACTGGTTGCGAAGTGCGTCTTTGTGGCAGTAATGGTGTCTC[CG]CGTGTTTGAGGACTCCCCCGATGGGGTTCAGAGGCTGAGGTGTGGACAGAGATGCTTCCA	AKAP2	A kinase (PRKA) anchor protein 2	59.3595	28.7552	-30.6043	0.0746255
cg16077929	AAATTGGGAAAATTGGAGAAGGATCCTATGGAGTTGTTTTCAAATGTAGAAACAGGGACA[CG]GGTCAGATTGTGGCCATCAAGAAGTTTCTGGAATCAGAAGATGACCCTGTCATAAAGAAA	CDKL1	cyclin-dependent kinase-like 1	56.9236	26.3161	-30.6075	0.0231752
cg16022279	AGTAGTCAGCTGCCTTCAGTGGACCCAGAGTTTGGACTTGTTCCTTGGAGGAGGGAACCA[CG]CTGAGCCTGGCGTTGCATACTCACAGCTTCTTGTAATCCTCAGTGGTCATCTTGTAGCCA	ZNF185	zinc finger protein 185 (LIM domain)	70.0348	39.3989	-30.6358	0.0158362
cg04970352	TCTACCTGTCCCGAGACGCGGGGCCGCTGCGGGAAGCTGCCCCTCTTCTCCCTTCCCTTT[CG]CTTTCGATTCGGTGGCGACAGGTTTTTGTTGAAAGCAGATTGTTACCTCTCCGTCCACCC	ALX4	aristaless-like homeobox 4	91.5965	60.8317	-30.7648	0.0263097
cg21949305	AACAGACCACATCTGATCCTTGGCCCTGAGTCCAGAGTGGGAGGCACCGTGACAACAATG[CG]CAGAGCAGGGAATGCAGGGAGCCATGGATAGTGCTGGGGTGAGCTGGAGTCCTGGCAGGG	ADORA2A	adenosine A2a receptor	59.0587	28.2473	-30.8115	0.0227446
cg02633817	TCCCTGCTGTTCCAGCCGCTCCCTCATATCCACCCCTGCCCCATCTCCTGACTTTGGTCA[CG]CTAGCATCTTCTGCTGATCCTGAAATTGTACCAGCGGCAAGATGTGGCCTGGAAGGGGAC	FXYD3	FXYD domain containing ion transport regulator 3 isoform 2 precursor	78.8261	47.9749	-30.8512	0.0186875
cg01324261	AGGAGCTTCTTTACAAATGAACCTTTGTCTGCCTTGTCTCTGGCCTGGGATCGACAGACT[CG]CTGCTCCAGCCAGGACTGTGGGGAGGAGGGGAGTGGAAGGAGACAAGGCTGCAAGGACTG	SCRG1	scrapie responsive protein 1	51.262	20.3863	-30.8758	0.0053608
cg05912121	GGAAGCCCTTGGCCTGTGGCGTGGTGGCGTCGGGGGTGGGCATGGCTCAGTGTGGAGGTC[CG]GGCTCCGTCTCCACAGCCCTGGCCCAGCAGCCTCTTATAAGCTGAGCTGACGTCAAAGCC	TH	tyrosine hydroxylase isoform a	62.154	31.2653	-30.8887	0.00469503
cg16101800	AGTTGTCCAGGGAAGCCTGGACAGCCTACCCCAGGCAGTGAGGGAGTTTCTCGAGAATAA[CG]CTGAGCTGTGTCAGCCTGATCACATCCACATCTGTGACGGCTCTGAGGAGGAGAATGGGC	PCK1	cytosolic phosphoenolpyruvate carboxykinase 1	54.335	23.3304	-31.0046	0.0291283
cg13125510	ATCATCAGAGGAGAGATTTTGCCTCACGCTTTTCTCTCATGCATGTGTCTGTCCCAGAGT[CG]CCATGGCAACACTGTGTATGTTTGCACGGCTGGAAGGATCCAGAGATGGAAAACGAGGCC	C11orf44	hypothetical protein LOC283171	55.7805	24.7391	-31.0414	0.0459946
cg06653796	GTGCGCCTCTAGCCCGCACTGTTCTGACAGCCTAACTCACAACCCCTCCACACACGAAGA[CG]TGAGCAGAGCTGGCACAGAACCCCCAAACCCACAGGGCCAGGTCCGCCTGCCTCACCAAG	LIME1	Lck interacting transmembrane adaptor 1	84.0356	52.97	-31.0655	0.0358616
cg10894512	AGCTTCCCTGAACACCACCCAGTGTGGAGCAGCCCAGCCAAGCACTGTCAGGGTAAGTGG[CG]CCAGGCCAAGGATGTGACTTATAGATTCCAGTGGCTCTTTTAATTACCCGGTATAATAAG	ACTA2	alpha 2 actin	63.2345	32.1184	-31.1161	0.0277886
cg04544154	GAGTCCTAGACTCGACTTCCCTAAGAAGTCGCCGAAACTCTCCAGTCACCCCAGGTGTTA[CG]CCCAGGATTCTGCGGAGTCGGGCATATGGTTCCAAAATTGTATCCTCTGGGCATCTCGCG	ELF4	E74-like factor 4 (ets domain transcription factor)	66.5749	35.4523	-31.1226	0.112065
cg19289461	TGCCCGCCTCGGCCTCCCAAACTGCTGGGATTACGGGCGTGAGCCACCATGCCAGGCCAA[CG]CTGTTTCAAAAAAAGAAAAAGAAAAAAGTGGACCAGAAGCCATGATGGGATTGGGAGTGG	2001-09-01	septin 1	76.0343	44.9058	-31.1285	0.0447917
cg23571857	GGATACACACCAGATTGGGTCTGGGCTCACACCACCCTGCATCCCCAGAGCCTCCCTGGA[CG]CTGTTTGCAAGGTCCTCACCGCCTGGAAGTCCAGGAGCCATTTTTAGGGAACAGCATTCA	BIRC4BP	XIAP associated factor-1 isoform 1	41.9652	10.8318	-31.1333	0.0233121
cg06615154	CTTCCTTTCTTGGGAGGCTACAAATAGTGACGCCCTGTCTCTAAGCTCCTACAGCTGAAA[CG]CCAGCACCAGTGGTGAGTGCCAGCTGCTTGGGTCCTGCCCTGGGTTGAGTGTCAGGGCAG	S100A3	S100 calcium binding protein A3	86.2062	55.0271	-31.1791	0.0321158
cg23418591	TCTAGGCGACCGGGTTGGCCACTTTCACTGCGCTTCTGGGTTTGCTGGGATCCAAGTTGA[CG]CGACTTTTCCAGGAGTAGCTGGAAGACCTGAATAGAAACTTCAGGGGTCCCAGGACTGGC	FLJ90166	hypothetical protein LOC164284	53.3724	22.1848	-31.1876	0.107736
cg06759890	TTGCCTCCTCCTCTCTGGATCCCTGTGCTGTTTGACTTTTTCCAGTAAAAGATGAGGGAG[CG]GGAGCCCTGTCCTAAAAGTGCAGCAGCAACCAGGACAGTGCCCCCTGGGTTGGGAGCAGG	LHFPL2	lipoma HMGIC fusion partner-like 2	69.9421	38.6285	-31.3136	0.0185537
cg11783497	TCGGGGTTGGGGTAAGCACGAAGGCCCAGCTCAGTTCTCTGCATGTGACCTCCCATCTTA[CG]CAGATAAGAACCAGTTTGGTTTCTGCTAGCCTGAGTCACCCTCCTGGAAACTGGGCCTGC	IL1RN	interleukin 1 receptor antagonist isoform 3	85.1524	53.7844	-31.3681	0.030843
cg08077673	CCCTCCTTGGGGGTGTGGCTCGTGTGCGTGGGCCACACCAGTCCTAGGGGCAGGTAAGTG[CG]CGTGGCCCAGGAGGCGTGAGGCTGTGCTGGCGAGGGGAGGGCTCCCGGGGCGCGTGGGTG	MEST	mesoderm specific transcript isoform b	93.7737	62.4036	-31.3701	0.0246115
cg27478659	GAGGGCCCCGCCTTCCCCAGCTGCATATAAAGGTCTCTGGGGTTGGAGGCAGCCACAGCA[CG]CTCTCAGCCTTCCTGAGCACCTTTCCTTCTTTCAGCCAACTGCTCACTCGCTCACCTCCC	KRT16	keratin 16	55.0936	23.6939	-31.3997	0.00484003
cg10904672	GAGAATGAAAAATGATGACAAATCATGCTGTAAGTTGGTGTACTGGCCCCAGTTTCTCAC[CG]CTCCCTGAATCTACACTCTCTCCACAGCCTCATGAGGGTATGTCTCTGACTCTTGACTGT	FCGR1A	Fc fragment of IgG; high affinity Ia; receptor (CD64)	69.8478	38.2787	-31.5691	0.0242475
cg21460582	CAGGGACCTACTTTCCACCTGGAGTCTTGTAAGAGCCACTTTCAGCTTGAGCTGCACTTT[CG]TCCTCCATGAAATGGGGGAGGGGATGCTCCTCACCCACCTTGCAAGGTTATTTTGAGGCA	CSPG4	melanoma-associated chondroitin sulfate proteoglycan 4	87.1467	55.451	-31.6957	0.0301169
cg20951444	CCTGAGAATTAAGCCACATAATGCAAAGAAAGCTCAGCATAGTATCTGGCCCCTGGTAGA[CG]CTCATTACTGCCCTCACTATGGGGATGAAAATGAAGGAAAAGGACTGGCCTGGGGTCACA	FNDC5	fibronectin type III domain containing 5	66.5189	34.6496	-31.8693	0.0832779
cg15928132	CATCCCAGACATATGCAGAAGAAAGCCCAAACCGGCTGTGTGAGACAGGAACAATTAACA[CG]GTAACAGATCCGATAATGCAGACCATCAGGCCTAAAGAACACGGAGGGACTGTGTTCTAC	CCKAR	cholecystokinin A receptor	57.8537	25.9103	-31.9434	0.00740776
cg06303238	CCTCCTCCGAGTTGATGTGCTGGGGTTTCGCCTGCTTGCGCCTCGACATGGTGCGAGCAT[CG]GGGCGCCGGGAGAGCCGCAGTTATTTGCCCTCTCCGCCACAAATTCCTGGAGTTGGGAAA	SALL4	sal-like 4	78.2334	45.9991	-32.2344	0.0313508
cg25762706	CTGTCTTGTTTTTTCTTTTGCCTGAAAAGCCTCAAATTAGTTGCATTTTATTTCTACTTA[CG]TGCAGTCCAGTTAGAAGCGAGCTGCTCTCTTCCTCACTCCCTCAATTAGTGGTACCCTGG	STMN4	stathmin-like-protein RB3	43.8239	11.5225	-32.3014	0.0114202
cg13098960	AGGCCGGACCCCGGGCTCCAGAGGCTGCTGTGAGGGAACCCTGCTCCCCACTCTGCCCAA[CG]GCCCAGCCCAAGCCCCAGGCCTCAGGTAATCGGATTAAGCAGCCTGCCTTGGCTCTCAGC	SOX15	SRY-box 15	48.4061	16.0884	-32.3177	0.00126167
cg24643262	CTCAGTGCCCCCAACACGTTTATTGTCCTACAGAGCCTTACACAATCCCACAGGAAACCA[CG]CTCAACACTTAGCCAACACTTGTTGATCTGATTGAACGCAACAAAAACGGAGACAAAAGC	BMX	BMX non-receptor tyrosine kinase	49.2262	16.8865	-32.3396	0.0523395
cg04439215	GCTCGGTTTTGCAGTAGGTGGCGTATCAGCCTATGTATGCAGGAGCTTTCTGGAGTAAGA[CG]GAAAAGAGAATTTGCATTTAACTGTATCAGGGAAGGGATTTGTTGTGAAAGGATTTTCAT	KCTD4	potassium channel tetramerisation domain containing 4	50.0264	17.65	-32.3764	0.0289374
cg21472642	AGTGCCCGACGCGTCCGTGGGCCTCTGAGGTTGGCCTTCAAAGAAATAGAGCCGTCCAAA[CG]TGTCATCAGGCCCACACAAAGCTGGTGTCAAAGAGAAAGAGGTTCTCCGTGCCTTGCAAA	CHN2	chimerin (chimaerin) 2	59.8347	27.342	-32.4927	0.0215691
cg04230060	ACGTGAAAGGGAGCTGGATGAGGTGACCACAGCGCAAGGCCCAGATGAGAGGTCGGAAGA[CG]CAGACCCAGGCCACCCAGGGGCGACACACTTGACCAGGTGACACCTGGTCACCGGGAGTG	SUSD1	sushi domain containing 1	65.4456	32.9277	-32.5179	0.0233363
cg25406518	CTCCACTGTACTCAGACCCAGGTAGCACAGGATTGTCCATCCTCCAGCAGCTCAGTGCAA[CG]GTGTGAACTCAGCCTGTTTCAGAGCCTCCACACCATGGTGAGTCATACAGGGCCGGGACG	DAK	dihydroxyacetone kinase 2	48.4797	15.5927	-32.887	0.00162822
cg24080529	AGAAGACTGTTTTCTGTGCTCTCCCAGAGCAAACGGGGTTCTGTATTCATTCAACAAACA[CG]GTTCAGGATGCTGGGTTAAGCAACACAAAGCCCTTGCCCCCGTGGACATCCATGAATGCA	TIMP3	tissue inhibitor of metalloproteinase 3 precursor	52.9042	19.7514	-33.1528	0.0330775
cg12626411	GAGTTTTAAGATAAGTCTATTCTATATTGGAGATTTCTTAAGAATTAAAACTGTCAATAA[CG]TGGCTGAGGGTGACTTGATTTGTTCTGCATAAGATTAAGTCTAATGGCCAAATATTTTCT	PRG4	proteoglycan 4	49.9941	16.5122	-33.4818	0.00915846
cg08999895	TTTTTACACTCTGCAATATTTCAGGTTCTGACATCAGGGTCAGCTCCTGGGCACTCAGCA[CG]GAGTTACTCCCCATGAGAGTCGATGGGTGGCTGAAGCCACTCCACCTGTGCTCTGTGCCC	SLC22A18AS	solute carrier family 22 (organic cation transporter); member 1-like antisense	59.4803	25.9396	-33.5407	0.0284333
cg23363832	GCTGGGATTACAGGCGTGAGCCGCCGTGCCCGGCATCCTTTCTTTTATTTTCGGGAGAGA[CG]TGGAAAGTGCCCCAATTTTCTCGCCCGTAGTTGAACCTCCCAGCTTTCCTGACCCCAGCC	RBP1	retinol binding protein 1; cellular	49.9986	16.3968	-33.6018	0.0172509
cg04456238	GTTACAGCACGGTCACCTTCGACGGGACGCCCAGCTACGGTCACACGCCCTCGCACCATG[CG]GCGCAGTTCCCCAACCACTCATTCAAGCATGAGGATCCCATGGGCCAGCAGGGCTCGCTG	WT1	Wilms tumor 1 isoform C	40.8595	6.9322	-33.9273	0.0211541
cg12229387	TGACGCATGAACAGGAGCAAAATCTCTGCTCTCAACAGTGGAAAAGTAAAAAACAGCCTA[CG]GCTCATTACATCTGGTCAAACCATGTGGAGGCAGCAGTTTATCAAATAAGTCAACAAGGT	GAST	gastrin preproprotein	63.0209	29.0175	-34.0034	0.0351078
cg16415646	AATCAAATAGATATGTCTCAATGAGTGTGTCCAACTTTCAACTTTTACTACTCGCACACA[CG]TCTCGTTATATTCAGGTTCAGTTTTATGTCTTTACATAAAACATCTGTTACTTCATGAAG	INHBA	inhibin beta A precursor	78.1781	44.0258	-34.1523	0.0233409
cg06059810	GAGCCTGAATTTTCAGTTCAGTTCATTAGTCAGCCATTTTGGTCAACACCCTGCTTACTG[CG]CACGGCCAATCCTATGAGAACTCAGCATCCCAGCTCATCTGAGCAGATCCTGGAAGTGAT	RUFY3	rap2 interacting protein x isoform 2	65.9247	31.7265	-34.1982	0.010793
cg08539991	ATGAGTGTGGTTTGTAAGTACACAGTAGCATTCAGTGGTATGGTTGTTTCTTAGAGATGA[CG]GCAGAGCACACAGCTGCAGAAGTAAAAAGGATTGAAACATTTGGATCCCAAGAATAGGGT	ZBTB32	testis zinc finger protein	78.9709	44.6343	-34.3366	0.0231981
cg06197492	AGGGCAGGGTGAGGCCTCGGGCACACAGCCGGCGCCCAGTCACCCGGCCCAGATGGAGGG[CG]GCCGGGCCCTGCACAGGCACTTGCCAAGGTGGCTCACACTCACGCACACTCGTACTGAGA	H19		91.8943	57.5094	-34.3849	0.034848
cg05670596	GGTTTCTGCGAACACTGGTGAGAGGCCGCATTAGAGGGTCAGGACCCTCAGGTCTGGACT[CG]TGGTCACCACATACCTTCCTCCCTGCTGACAGTAGCTGGTACCTGTTACCTACTCAGAGT	CCRL2	chemokine (C-C motif) receptor-like 2	78.3438	43.9038	-34.44	0.0105961
cg17255302	CGTCATGTGCTAATGATGCATCTTGTAAAGGACTCAGCAAACACTGCCTCATTTCTAAAC[CG]CTTTCTTAGGCCTGGGACCAACTCCGTCCTGTCCAAACATCTTGTGTTAATACAAGCCAC	K6HF	cytokeratin type II	78.923	43.9313	-34.9917	0.0352132
cg21660130	TGCTCTGCTCTGCTCCGGCCTGGGCAGTTCTGATCGGTTTTCAAGGACATTCTAAGTGTT[CG]CCATAAACCCTGGGCCCAGGCGGGAAAGGGGGGAGGATGTTGATTGTTGGAACACACACC	CLCNKB	chloride channel Kb	79.3673	44.3543	-35.013	0.0120656
cg20622019	AGGCACCTAGTGCTGTGCCCGGCGCCTACTGAGTGCTCAGTGAATGGAAGCAGCTTTGTA[CG]CCAGCGTTATGGTGGTGAGCGCCAAGGAGCTCAGGTTTGTGGATGCGCCCCGGGGAAGAA	ADA	adenosine deaminase	85.423	50.2578	-35.1653	0.0112606
cg20503329	GGCGTGCAGGGTGGGTCACAGCATCTAGGAGCTCAGTGCAGCTTGGGACTTTGGGACATA[CG]CTCCACCTCTCTGAGCCTCAGTCTCCTTGTCCATCATATAAGGAAATCACTGATTCCAGC	COL15A1	alpha 1 type XV collagen precursor	85.6253	50.3075	-35.3178	0.0130678
cg21831174	GAGGGCTGCCAGCCACACTCACCAAAGCGGCAGACACATGCACTGTCTACCCTCAGATAA[CG]TTCCTTTGGCACGTTCTGGGGAACAGTGGCTTGACTCTCACTGTACTTCTTACTCCATTT	MASP1	mannan-binding lectin serine protease 1 isoform 1 precursor	55.9229	20.4809	-35.442	0.0296298
cg00415164	TCTGCCGGGGTCGTATTTGAATTTAGTTAGAGAACTGGGGTGTGTTTTGTATACAAGAGA[CG]ACCCAAAGAAGGCAGAAACGAAAACCCGACAGAAGCAGCAACAGCTGCTGTGGGTGACTG	ALX4	aristaless-like homeobox 4	74.1674	38.6946	-35.4728	0.0155367
cg15494458	TTACTCCTTCCTTTGGCAGATGTAGAACCTGAGGCTTCACCAGGGGAAGCGTTCTTCCCA[CG]GTCACTCAGCAAGCTGCTAGCAGAGCGAGGATCAAAACACAGCCCTCCAGATGCATCCCA	BPI	bactericidal/permeability-increasing protein precursor	51.4745	15.7909	-35.6836	0.0186723
cg18403361	TATTTTTCCCCCACAGGCACAGGCCCCCCAAACACTGGAGCCGTCTACGAATTATTCTGA[CG]CTAACTCCACAGCTCCGGACAGAAACACAATAGACGGGCGTGGTCTTATAATCATAAGCC	CLEC14A	C-type lectin domain family 14; member A	45.7135	9.77249	-35.9411	0.00743968
cg08573687	CAGAGGGGGCTTTGACGTCAGCTCAGCTTATAAGAGGCTGCTGGGCCAGGGCTGTGGAGA[CG]GAGCCCGGACCTCCACACTGAGCCATGCCCACCCCCGACGCCACCACGCCACAGGCCAAG	TH	tyrosine hydroxylase isoform a	68.4559	32.4892	-35.9667	0.0123294
cg03908676	ATCCGGATTTCCCTGCTTTCAAGCTTCTGACTTGTCAAGGTCACTGGGGGAAATGAATGA[CG]TCCCTTGAACGCCCAGGCTGTACTTTGTGGATGGCCTTCTGGAAAATTTAGCTAATGCTG	XLKD1	extracellular link domain containing 1	45.5897	9.61454	-35.9751	0.000404344
cg06995715	CGAAGCAGTCGTTGAGCGAGAGGTTGTGGCGGATGCTGTTCTGCCAGCCCTGCCGGTTGT[CG]TGGTAGAAGGGGAAGCGGTCCATGATGAACTGGTAGATGCCGTTGAGCGTGACCCTCTGC	FOXL1	forkhead box L1	96.6124	60.6266	-35.9858	0.0441424
cg04907257	GAAGCGGCAGTGACTGCACTGGGAGCCCCCGCCACGGCCTCGCGGGGGCAGCGTCCGTTG[CG]CCCTGCACGCTCAGCTTCAGTCACACTTTGGAGGTGCCGTATAAGCCTGTCATATCACAG	ADCY2	adenylate cyclase 2	86.2518	49.7928	-36.4591	0.013432
cg25782229	CCAGCTTTCCCTTGGGTGTCATGGTGTCAGGTCGGGTAGCCCCAGACAGATAACATTACT[CG]GTAATTACTCTTCCCATTTTTAAGACCAGGCCATTTAACTGGCTCCGAGTAATTAATGAA	WT1	Wilms tumor 1 isoform C	47.3498	10.8117	-36.5382	0.0194311
cg13301003	AGTCCCGATGAAGGTAAATTCCTCCCAGTAAAGACCTTCTAAAAATAATAACTTCTCGAG[CG]CCGCTCCTTCTTCAGCTCGAAAGAGTAATTGTCCTCATTTTTATACAACATAAGAACAAC	WT1	Wilms tumor 1 isoform C	47.6899	11.1128	-36.5772	0.0188059
cg15976539	TTACCCTATGGAGGTGAATCTAGCTATAGTACATTTCTTCGGAAAAATTACTCACCCAGA[CG]CTCAGCTGTCCTGGAGTGGATGAAGCTGAGTGTTCAGCTAGAAAGTAATGTGTCCGATTC	C18orf16	hypothetical protein LOC147429	73.3703	36.4751	-36.8951	0.0290354
cg27305303	ATTTTCCAGAAATCACAATGGCCAGTCAGTCCCAGGCAGATGACTACCTGTGAAAAGGCT[CG]TCGCCCCAGCCCCTGCTAGAACTTTTCCCACCCATCCTCCCAGCCCTGTCCTATCCCCGG	OTOF	otoferlin isoform a	78.5378	41.563	-36.9748	0.0130392
cg16752583	ACTCCTCCCCTCCTTTCTCACTGCCTAGAGTCTCTCAGGGTAGGTCACTGGGTGTTCTGA[CG]TCCAAGGGAGGCCTCGCCAGTCTTTCTGAAGGCCTCCCTGGTTGTGACTGGCCTGGGGGC	TRPV6	transient receptor potential cation channel; subfamily V; member 6	70.3281	33.3413	-36.9867	0.0511548
cg05246522	TGCCCCCAAGCAGGCCGGGACTGCCAGGCTTTACATCAGAGAACTGAGTTTCAGTTACCA[CG]GTGAAGGCTGACAGCACAGAGCACAGTTCCGTGCAAATCAAGACACATTTCCCAAGTCCC	KSR1	kinase suppressor of ras	78.2165	41.0284	-37.1881	0.0512093
cg18702197	CCCGAGGTACCAGGGCTCTCAAGCCAGCTGGTCCTGTAGCTGCTTTATATAATACATTCA[CG]TGGGCGGACGTCAACTTTCGCCGCTTGATTATTTTTTATTTATTTATTTTTAAAAAAGAG	HOXD3	homeobox D3	50.2274	12.9923	-37.2351	0.00550691
cg01888566	ACTAAACTCTGTCGCGGGGGTCAAGCCTCGGCGAGGGTTGTGTGACTTTTGTGTTCTCTA[CG]ACCCCGAGGTGCTGGGAGGCGACGACCGAGGCTCTCGCCCACGTGGCCCTCTTCTGGACC	MEST	mesoderm specific transcript isoform b	86.5045	49.2113	-37.2932	0.0229531
cg21035142	GGCGCAGCGCTCGGGGAAGGTGAGTGCGTCCCTCAACCCCAAGGAAACCGAGTGGGGCTC[CG]CCTTCGCCCCCTGTGCTAGGGGATGCAGGAGGGTGCACACTGTTGATGGTGACAAATCCA	CRYGN	gammaN-crystallin variant	81.3018	43.9218	-37.38	0.0148886
cg00532335	CTGGCTTTGAGAACGCAGGTCTGCTGTGAACTTGCTGAATCTATTCTCCTGTCTGTAAAA[CG]GGGATGATAGTAAAGACATTCTGGAATTAAATGAAAATGATAGGCTATGTTACTCGTGTA	LGI1	leucine-rich; glioma inactivated 1 precursor	77.1921	39.8054	-37.3867	0.0287248
cg04375036	GATGCCTGGGTGGTGCAATTACCTCGTGGCATACTGAGATGGGGATTCGTGCATCCTGCA[CG]CCTTGGGAAACAAAATGAATTTCTCGGAGAGAGGGGGCTTTGCAAAATGTAAAGCGCTGC	PPP1CC	protein phosphatase 1; catalytic subunit; gamma isoform	67.844	30.3516	-37.4923	0.0572491
cg08993172	AATACCCTCTGGTATTTAACCACTGAGTCTAATTCGAAAAATCGGGACTGGGCCCCTAGG[CG]GCACCCCAGGGGCTCCAACCTGGCCCGCGCCTCCCCAGACCTTGGCGCTGAGAGCGCTGC	ALX4	aristaless-like homeobox 4	73.6024	36.0323	-37.5701	0.0347734
cg22830895	AGCCAGGGGAGGGGCGGTCAAGGGCTGTCTGTCTGTCCGGGGAAGCTTGGGTTGCATCCT[CG]TGGAGACAAACAAGTTGGCACCAAGGCGAGACTACCTGCAGCCAGGTGAGAAAGGGGAGT	CRYGN	gammaN-crystallin variant	63.224	25.1643	-38.0597	0.0680149
cg15626350	TGGGCTGGCAGGAGATTATTTTTAAGCACTTGTGCTTCCATATGGCTTGTTTTAAACTCG[CG]GGACACCTACAAATTTCCGGCTGTCAGAAGTCACATGCCAGCAATCCGCTCCAGCGCGGA	ESR1	estrogen receptor 1	88.6981	50.5547	-38.1435	0.0222477
cg16537367	TCTCCAATGTGTATGTTATCAGCTTTGTTTCTTCTGGTCTGCATGTTTGGTATCTTACTA[CG]GAGAATTCACTTGGCTGAGTTTTGTTGCAGCTTTAATATCTTGGCTGTCTTCTTTCTCTT	OTOR	otoraplin precursor	65.9538	27.4434	-38.5103	0.0236995
cg05093686	CACACGAGTGCATCTGGGCTCTTAGACAAACCAACAGCAGCTTCTTCTGACATATACACA[CG]CACACTCACCCCGGACACACACTCAGCACACTTTTCCTCCATTTGATTAACAGTGCTGCA	MAB21L1	mab-21-like protein 1	49.8914	11.0111	-38.8802	0.000356758
cg12006284	GGGGCGGCACCGAGTACTGCTGCTCACCTGCAGAGAGAACCGAAGACAGCTGAGCGAGTG[CG]CCCCAAGGGCTCGGGGTGCGAGGCTGCGGGCAGGGGTTGGGGGAGACACGAGATCCTGAG	WT1	Wilms tumor 1 isoform C	44.7603	5.52535	-39.2349	0.0143423
cg26900154	TGTATCGGTGTGTGCGTGTGTGTGTGTGTGTGTGTGCACCCAATGTGCAGCCTGGGAGTG[CG]GCAGAGTTGGAATTCATTATTCAGCAGCCGCCGGCTCCCAGATAAAGCTCTGTCCAGCTT	OTOF	otoferlin isoform a	83.2566	43.953	-39.3035	0.021125
cg04096767	CCTACAGCAGGTAGGAAGGCGCTGGGCTCTGCGTCTGGGTCCTTGGGACCCCGGAGGGGA[CG]CATGAGCCGGCGGACTTGGGAACGCCCCAGCCGGGCAGCCCTGACTGCGGGCATGCAGGG	WT1	Wilms tumor 1 isoform C	46.0659	5.91825	-40.1476	0.0106542
cg22462235	GGTCCCTCAGGGTTGTCGCACCGTCCTTGCCCTCCCCCCATGACATCCTCTGTCTAGACA[CG]GTCAGGACACAAATCTGGCAGCTCTACTGTCTTTAGGAGTCCCAGGAACAGCAATTTCAG	LEFTY2	endometrial bleeding associated factor preproprotein	64.2803	23.6199	-40.6604	0.0343954
cg17095797	TAATTCTATAAACAAATGAAGGAATAGCCCCAAAACCGATTGGCTGGTATCAAAAAGACA[CG]TGGAGGGAAAAGCTTGGAGTTTTTCAGCAATGAAATTTTAATTAATGTGGGTGGGCTGAG	FOXL1	forkhead box L1	83.1102	42.2694	-40.8407	0.0669922
cg18003231	GATGGAGCTGCGGGCTCATCAGTTTGGGGACTGGCTTCATCGCTTGTTCTGTCCAGCAGT[CG]CGTCTTCTCGGACTCCTTGTTCCAGCTTGAATTCCTCTTTTGCCCTGGCTCCACTCTAAG	SLC25A18	solute carrier	89.1617	48.2436	-40.9181	0.0168379
cg08823182	TTAAAGGGCTTTTAAATGAACGATTTCTTCTAGGCCTCACTGCTCTTCACAGGAAAGGCT[CG]TCGGAGACTCTTGGCATGGAGGACTGAGAATCAGGAATAGGGAAGGTGTCCAGCGAAGGG	S100A5	S100 calcium binding protein A5	69.7774	28.7856	-40.9917	0.00665567
cg01693350	ATCCTCAGAGCCCTGCTCCGCAACTGTCCGTGCCCGGCGAGGGCCGTGGGTCCCGAGTCG[CG]GCACCCACTCTCGAGACGTCCGTCCGCACCCCAGAACTCGGGCCCAAGGATGCCCGTGGC	WT1	Wilms tumor 1 isoform C	57.5929	15.9827	-41.6103	0.00414511
cg09705062	AGGCCTCAGCCACTCCCTGCTGGCCAGCTGATCTCATTCTTAAATCTTTAGAACCTTCTA[CG]CGAGGCCCTTTAAATCAGAAAACGGTCAGCCTAAACTTCATCCCTCCTGACAACTGTTCA	SLC22A11	solute carrier family 22 member 11	87.7584	45.8889	-41.8695	0.00519252
cg26218269	ACGATTCAGGGTTTTCCTTCTTCTCCTCTAGCTTGCTTTTACAGATTCCACTTTCTGAGT[CG]TCTCTCCCCCTCCTCTCCCCTCCGACCTCTTTCTCGCCCCGCTCTCCCCCTGCTTCTCTC	MAB21L2	mab-21-like protein 2	58.8631	16.6976	-42.1654	0.00312324
cg04902405	TCCTGCTTCAAATTCTTCCATGGAAGTTGGTGATCATTTTGGAACTCTTGCAGTATCTGA[CG]GGCCTTGACCGAATGACTAAAATGATGACAAGTTTTCCTGGCAGCCACTAACATATTCTC	ZC3H11A	hypothetical protein LOC9877	60.1042	17.665	-42.4392	0.00428245
cg25691167	GAGGGCGTCTCGGGGAGGCCAGGGACAGGTCTGCGACGAAGTCCAGCACCGTAGTGTCCA[CG]CAGCTCTCCGGATAGGCCGCCATCGCTTCGGCTTGGCCCTGCCTCTCATCGGTTTTCCGC	FERD3L	nephew of atonal 3	54.9216	12.0103	-42.9113	0.0161222
cg24401441	TCAGTGTTTCTTAAAGAACCCTTTACAAAAGCAGGACTGGTTGAAGTGGTGTCTATTCAA[CG]GCACAGAACTGAACATCGGCTCTAAATGACTGTTCAGTCGGCTTATTGCAGGACTGGGGA	PAX1	paired box gene 1	77.2908	34.3393	-42.9515	0.0282688
cg25827666	ACTGACACAGAGTGCAGATGCCTGCTTCTGGGACTCAATGCACTGCACCCTGGTCATCTG[CG]GACTCAGCCTGAGCTTCCAGAGGGCCTAGGAGCAGTAAGGGAGTGAGTGGGCAACTCGGC	NTRK1	neurotrophic tyrosine kinase; receptor; type 1 isoform 3	75.9008	32.7988	-43.102	0.0173793
cg17777592	ACTCTTCAAAAAGAGGGACAGAAAGTCAAGACCTAATTGTGGAAACTCTTTTCTCTGCCA[CG]CTTGGTAATAGGAGGCAACCTCTATTAAATGGACGATAAAGGCTACTTCATCTAAAGTGC	CAB39L	calcium binding protein 39-like isoform 2	52.1887	8.83832	-43.3504	0.00584885
cg22745747	GTGAGCTTCCCAAAGTTTGTAACTTCAGGCCCCACAACACCGGGAACCAAACCTATTTTC[CG]CATAGTATGCGACACTGAGTAGCCACCTGCCGCTTAAACGCACCGTCTCAGCTTGTTCCG	BMX	BMX non-receptor tyrosine kinase	75.6864	32.2925	-43.3939	0.00965613
cg08880153	ATCTTTCTAATGTTGATCCTGTTTCCCTTAGTCTCTACCTCCATCTCAGATTTAGTAAAG[CG]CTCTAGGACTCAAAGGAAGAATCTGGAGAGTGGTAGCACTTCCTTCCAACCCGAGGATGC	MAP1A	microtubule-associated protein 1A	62.7907	19.3441	-43.4467	0.01308
cg20331177	GAAGGTCTAGAAAATGGGTCACAATTCAGAGTGCGGAAGATAAAAAAGCGATAGGTCCTA[CG]GTGTTCTCGTTCTCACACCAGTGGTCATCTGTTTCACACTGAAATCTGTTTCACACTGAA	KRTAP4-2	keratin associated protein 4-2	81.3539	37.4564	-43.8975	0.0109253
cg16501028	ATGTCCTCCTTTGCCTAATTTGCTGTGGGTTAGGAATTCCTGGGGGAGAGGAGGATAGCA[CG]GAAGAAGGGGAGAAGGACTCCACTTGGTTCCGCTCGCTTACCCAGCGAGCCCTGCTGGCC	WT1	Wilms tumor 1 isoform C	52.7041	8.53458	-44.1695	0.0134371
cg13641903	CCGCCGGCGGGGGAGGAGGGCACAGAGCGCGTCTCGCCTCTTAGCGCACGGTCAAGGTTG[CG]CTCCCCTCCCGGGCCGGGACTAACCGTGGGAAAGGCGCTACCTTGGCCACTCGATTCTCT	WT1	Wilms tumor 1 isoform C	64.2651	18.8428	-45.4223	0.000827788
cg04498511	GACTAAAATGATGACAAGTTTTCCTGGCAGCCACTAACATATTCTCAATGCTTTTGTGCT[CG]CAGAAAAAGTCCTGAATGACCATATTTAAACAATGCAGGAAGCATGGCACATGGGTAAAA	ZC3H11A	hypothetical protein LOC9877	75.6918	30.1532	-45.5386	0.000755992
cg08914623	GGGGCGAGGCGCCGGAGTCCCTGCCCTGAGTACAGGGAGGCTCTCTGCGTCGCTGAGAAA[CG]TCGGATCTCCAACCCGACATGTCTCCTGTGGCCCAGGCGGCCCGCCCTGGACTCGGGCAA	ALX4	aristaless-like homeobox 4	81.6648	34.9861	-46.6788	0.0122239
cg15815843	TTGTTTCAGCGGAGGCCAAATCTGAAGTCCTTTCCAGGGAGTGGCTCTGTTCATCTTATT[CG]CCAGCCAAAGTAGGAACAGCGTAAGAGGAGAGAGACACATTCAGCAGCCAAAGGACTCGG	MFAP5	microfibrillar associated protein 5	86.967	38.6934	-48.2736	0.00582633
cg03020951	GCCCTCAAAGCGCTTCCAGGCGACCTCTGGCCCACCTTTTATTTTTATTTACAGTCCCAA[CG]GAAGGGCCCAGGTCCCCAAGTGGGCCTGCGTATCTCCAGAACACCATCTAAGTCACCTCA	HMGA1	high mobility group AT-hook 1 isoform a	69.5183	20.5554	-48.9629	0.0131956
cg12302621	ATTCTGCCCACACTCATTTCTTAGCTCTTCACAGGCGAGGTCTCTTTCATTGCATCGATT[CG]TGTATCCAAGCACTGGACAAATAAAGAGGCTTATCACTCGTCAAGTTCCATGAACATGAC	SLC28A1	solute carrier family 28 (sodium-coupled nucleoside transporter); member 1 isoform 1	88.1018	38.8643	-49.2375	0.0141878
cg25461934	TTTAGCAGGTCATGGTTACCATTTTTAAAAAATGAAATAGGACAGAATACAAAATTTCAG[CG]CGTCACCCTTAGTAAGAGAAAGTGTTATGTCATGAAATATTTGCTCAGTTGTATATGTGT	PROCR	endothelial protein C receptor precursor	90.8444	41.4425	-49.4019	0.0126958
cg15518950	CCTCAGGCCTGAATGGCTGGGTGTGGAGGGCCCTTGTCTCACATTCTGTAGAGCGCACGT[CG]TCCCGTGACCTGGTGGCTCCATATTCGATGGGGAGCTCGCAGCGAGTCGCTTCCCTCTGT	PRP2	proline-rich protein PRP2	86.0596	36.6291	-49.4306	0.00488661
cg20334738	TTTTCTTACTTCTCTCTTTACCCTGTTTCTTTATCAAGTGCAGTGGTGGCTGCTACCGTT[CG]CCAAGCGTGCCTGTCTTCTCTCTCGGATTGGCTAAAGCACTGACAGCTCGGATAGCGATT	MAB21L2	mab-21-like protein 2	91.5049	41.983	-49.5218	0.00519149
cg11241627	AAATATTTATAACCAAGCTGATAACAGGATTAGTCGCACCGATAAGGAATGCTCTGACAA[CG]TCCCTTCTCTCGAAGCTTATGGAAGATGACAAGCTTGAGCACGCATGGAAGACTCAAAGG	FERD3L	nephew of atonal 3	75.8496	26.093	-49.7566	0.00779016
cg14679230	GAAGGAAAGAGAAAAAAGGAACACTCATCCAGCATCTGGCTTCTGTCATCCCAGATGACA[CG]GAGGCCTAAATTGGGATGCTTGCCTTATGAGAAGAAACATTTTAACGGAGTGGTGGGTGG	LIPE	hormone-sensitive lipase	80.2835	29.1731	-51.1105	0.021928
cg02512860	GCTGATGCTGGGGGTGACTCTGCCAAACAGCTACTGGCGAGTGTCCACTGTGCACGGGAA[CG]TCATCACCACCAACACCATCTTCGAGAACCTCTGGTTTAGCTGTGCCACCGACTCCCTGG	CLDN15	claudin 15 isoform 2	91.8633	40.7104	-51.1529	0.0169322
cg06256735	CTTATATTCCATATTTGAATCATTCCTTCATCCTTCTTTCTCACTTTCTTTTTCAATATT[CG]TCTCTTCAGCACTAACAAATTTCTTTTTATTCCTGTATTTCTTTTTCATCTCTGCCTCTT	MFAP5	microfibrillar associated protein 5	60.2525	8.89707	-51.3554	0.00111933
cg11286122	GCCCCCAAATTGAGCTAGGTTGAAGTCATTCTCCATCTCAACCTCCACTCCGAAATCCAA[CG]CTGACAGTGGATCCTTACCTTGCAAAGCCAGCTCTTGGTCCAGGAGACTGGCTGGGGAGG	PHLDB1	pleckstrin homology-like domain; family B; member 1	67.9213	15.864	-52.0573	0.00942894
cg07823492	GAAGGGCACCCCCAGGGTCGAAGGCGGCTGCTGGGCGGGATAGCCGGAGTTCTGCTGAAA[CG]CAGGGCTGGACAGCCCCCCACCGTAGCGGCCCTCGCTTGCATAGCTGTCAACCGCCTGAG	HOXB1	homeo box B1	82.9061	30.5375	-52.3686	0.00954213
cg24516901	CTAAGTGTCTATAAGAGCCGCCCATTTGGGTGTTTCTCAGGATTATAGGTTTTTAGGTCA[CG]CAGAAACCCTGGGGAACGCCTGAAAAGGCTAAACACAAGCAGTTACATTATGCACAAGCT	FLJ22746	hypothetical protein LOC79843	73.7409	21.0908	-52.6501	0.00124634
cg24691453	ACCTGGGAACAGGAGGCTTGGTTCCACGGCTGGGCTGGTGGAGGGTGCTGTGGCACTTAC[CG]CATCAGCCCACAGCAGGAAGGCAGTATCCGCTCTCCCCTGTCCCCTGCTATGGGCAGGGC	S100A4	S100 calcium-binding protein A4	90.3833	37.7117	-52.6716	0.00947985
cg26245202	CCCCTCAAGTTCTCTAATTAGAAATCCACTTTTCTTCCTTTCTCTTCTGTCAATATGTAC[CG]CCTTAAAAAAAAGTCAATTTAAAAGCAGACAGATTTGCTATGACTAATTTAAGAACTCCC	ELK4	ELK4 protein isoform a	84.285	31.2374	-53.0476	0.0107128
cg03171924	CTGGCCCCTACCCACCTCGGGACCTCACAGCACGCCCTCAGGCCGTGTCGAAAGGAAGGA[CG]GCAAAGGTCCCTTACTGAACCTTTTAAGAGAGCCTGCGCCTGGCAGTTGTCGATTGCGGA	RUNX3	runt-related transcription factor 3 isoform 2	96.2408	41.9396	-54.3013	0.025906
cg24019564	CGCGCGTACCGTTTCACGATGCAGGACCGTGGTTACATGCGTAAAGGAAAAAAAGAAAAA[CG]CATTTTGCAGGCCTCGTCGTGTTTTTCAAAGAGCCACAGGCCGCCACAACGAAGAACGAC	RUNX3	runt-related transcription factor 3 isoform 2	92.7127	35.9175	-56.7952	0.0196204
