# Supplementary material for: DNA methylation pattern changes upon long-term culture and aging of human mesenchymal stromal cells
Source: Aging Cell. 2010 Feb;9(1):54–63. doi: 10.1111/j.1474-9726.2009.00535.x (PMC2814091; doi:10.1111/j.1474-9726.2009.00535.x)
Supplement: Supplementary file 8 [file ace0009-0054-SD8.xls]

## Sheet: Tabelle1
Table S4. Gene Onthology analysis of methylation changes upon aging
GO ID	GO Category	total genes	changed	% total genes	% methylated	P-value
methylated		11518	227
GO:0004930	G-protein_coupled_receptor_activity	387	19	0.0335996	0.0837004	0.000234715
GO:0001584	rhodopsin-like_receptor_activity	310	16	0.0269144	0.0704846	0.00042487
GO:0004871	signal_transducer_activity	1481	47	0.128581	0.207048	0.000558699
GO:0042403	thyroid_hormone_metabolic_process	9	3	0.000781386	0.0132159	0.000581259
GO:0005576	extracellular_region	1393	44	0.120941	0.193833	0.000957406
GO:0006959	humoral_immune_response	66	6	0.00573016	0.0264317	0.0018594
GO:0006825	copper_ion_transport	13	3	0.00112867	0.0132159	0.00186683
GO:0006955	immune_response	512	20	0.0444522	0.0881057	0.00275597
GO:0035107	appendage_morphogenesis	31	4	0.00269144	0.0176211	0.00304407
GO:0035108	limb_morphogenesis	31	4	0.00269144	0.0176211	0.00304407
demethylated		11518	240
GO:0005578	proteinaceous_extracellular_matrix	260	17	0.0225734	0.0708333	3.09768e-05
GO:0043565	sequence-specific_DNA_binding	401	22	0.0348151	0.0916667	3.3105e-05
GO:0007275	multicellular_organismal_development	1817	62	0.157753	0.258333	3.55767e-05
GO:0031012	extracellular_matrix	264	17	0.0229206	0.0708333	3.76003e-05
GO:0007389	pattern_specification_process	110	10	0.00955027	0.0416667	9.68142e-05
GO:0035270	endocrine_system_development	27	5	0.00234416	0.0208333	0.000209029
GO:0006929	substrate-bound_cell_migration	9	3	0.000781386	0.0125	0.000683927
GO:0005887	integral_to_plasma_membrane	1047	37	0.0909012	0.154167	0.000968267
GO:0048856	anatomical_structure_development	1555	50	0.135006	0.208333	0.000999556
GO:0032502	developmental_process	2468	72	0.214273	0.3	0.00103412
